# Supplementary material for: Shocked quartz in distal ejecta from the Ries impact event (Germany) found at ~ 180 km distance, near Bernhardzell, eastern Switzerland
Source: Sci Rep. 2021 Apr 2;11:7438. doi: 10.1038/s41598-021-86685-2 (PMC8018947; doi:10.1038/s41598-021-86685-2)
Supplement: Supplementary file 2 — Supplementary Table S3. [file 41598_2021_86685_MOESM2_ESM.xls]

## Sheet: Blad1
Supplementary Table S3. CHEMISTRY OF THE BLOCKHORIZONT IMPACT HORIZON AND RIES EJECTA FRAGMENTS
Sample	SiO2*	Al2O3*	Fe2O3*	MgO*	CaO*	Na2O*	K2O*	TiO2*	P2O5*	MnO*	Cr2O3*	Ni†	Sc†	LOI*	Sum*	Ba†	Be†	Co†	Cs†	Ga†	Hf†	Nb	Rb†	Sn†	Sr†	Ta†	Th†	U†	V†	W†	Zr†	Y†	La†	Ce†	Pr†	Nd†	Sm†	Eu†	Gd†	Tb†	Dy†	Ho†	Er†	Tm†	Yb†	Lu†	TOT/C*	TOT/S*	Mo†
BHI Bernhardzell impactite	31.42	7.74	3.02	7.19	20.83	0.07	1.48	0.38	0.07	0.09	0.008	36	7	27.5	99.76	157	2	7.7	4.9	9.3	2.3	8.3	68.9	2	484.7	0.5	6.3	2.6	78	6.3	84.2	14.9	19.4	37.5	4.44	14.5	3.03	0.61	2.79	0.45	2.76	0.44	1.49	0.24	1.06	0.22	7.17	0.03	0.5
K9 Bernhardzell red mudstone clast	50.4	21.46	8.39	2.86	0.81	0.18	2.81	0.94	0.05	0.03	0.01	52	13	11.8	99.73	270	5	16.6	4.9	19.9	16.2	20.9	154.2	6	523.3	1.8	24	3	65	4.3	598.9	18.4	23.2	44.5	5.32	18.1	4.11	0.44	3.33	0.53	2.95	0.66	2.19	0.33	2.46	0.43	0.11	<0.02	0.2
K1 Ries#	67.74	15.42	3.9	0.5	0.82	0.17	6.39	0.7	0.55	0.01	0.003	<20	7	3.4	99.64	1335	11	8.8	265.5	21.9	11	17.9	291.9	4	143.5	1.3	47.1	7.4	54	194	445.5	29.2	79.3	166.7	19.46	66.9	12.01	2.05	8.1	1.09	5.44	0.96	2.81	0.44	2.74	0.42	0.03	0.02	1.7
K2 Ries	62.92	8.99	16.99	0.76	0.69	0.05	1.38	0.52	0.13	0.4	0.013	62	11	6.9	99.78	858	2	23.5	60.2	10.8	6.5	11.7	105.8	2	130	0.7	10.7	1.2	133	52.1	231.2	15	28.4	53.3	5.69	18.3	3.55	0.73	2.99	0.49	2.67	0.6	1.82	0.33	2.01	0.33	0.11	0.03	1.4
K3 Ries	66.1	14.62	5.48	0.99	1.04	0.11	3.68	0.67	0.08	0.03	0.01	26	9	7	99.77	500	5	11	14	17.9	16.8	15.8	185.4	5	85.3	1.4	25.7	3.3	61	58.8	552.9	30.3	64.2	132.9	14.52	54.9	10.21	1.36	7.31	1.1	5.76	1.13	3.11	0.52	3.24	0.47	0.15	0.04	<0.1
K4 Ries	52.11	21.19	10.2	0.64	1.01	0.03	0.71	0.98	0.12	<0.01	0.022	83	13	12.8	99.8	143	2	22.7	12.5	25.8	6.9	25.7	78.8	3	260.2	1.5	10.9	2.8	206	124.4	283	24.1	53.5	70.3	8.63	29.7	4.13	0.82	3.66	0.6	3.67	0.85	2.42	0.43	3.06	0.42	0.11	0.04	1.2
K5 Ries	62.59	16.05	5.66	0.64	1.1	0.09	3.65	0.72	0.08	0.02	0.012	47	10	8.6	99.81	422	2	14.4	16.8	20	8.2	18	204.3	4	77.5	1.3	21.9	2.6	77	96.3	294.5	29.1	54.9	129.8	14.01	52	10.01	1.77	7.47	1.09	5.77	1.08	2.94	0.46	3.13	0.43	0.15	0.03	0.2
K6 Ries	62.05	13.9	5.63	0.64	1.67	0.1	3.39	0.68	0.16	0.02	0.012	65	10	10	99.83	294	2	22	29.1	17.5	6.6	15.4	208.3	3	49.7	1.2	14.3	1.8	41	87	255.8	25.4	32	65.5	8.03	32.1	6.9	1.29	6.5	0.96	5.31	0.98	2.79	0.43	2.58	0.39	0.16	0.02	<0.1
K7 Ries	58.97	16.17	7.38	0.64	1.24	0.04	2.29	0.8	0.05	<0.01	0.013	55	12	11.5	99.85	182	7	19.3	23.5	20.9	9.2	17.6	152.8	5	41.2	1.1	18.2	2.6	85	41	293	27.9	44.9	94.6	10.58	40.7	7.7	1.36	6.11	0.95	5.73	1.05	3.29	0.47	3.03	0.46	0.09	0.05	<0.1
K8 Ries	55.37	16.54	8.76	0.64	0.96	0.11	5.46	0.99	0.24	0.04	0.013	51	15	8	99.74	481	2	15.4	58	23.6	6.8	26	296.1	7	181.4	1.9	17.3	3.4	100	35.9	252.7	30	49.7	98.4	11.55	42.3	8.38	1.58	6.7	1.06	6.07	0.96	3.33	0.45	2.51	0.4	0.04	<0.02	0.2
*in wt%.
†in ppm.
§in ppb.
#Samples K1-K8 are all clasts from Bunte Breccia from Ries
[truncated: 13 more columns]
