# Supplementary material for: Shocked quartz in distal ejecta from the Ries impact event (Germany) found at ~ 180 km distance, near Bernhardzell, eastern Switzerland
Source: Sci Rep. 2021 Apr 2;11:7438. doi: 10.1038/s41598-021-86685-2 (PMC8018947; doi:10.1038/s41598-021-86685-2)
Supplement: Supplementary file 3 — Supplementary Table S6. [file 41598_2021_86685_MOESM3_ESM.xls]

## Sheet: Raw data input
New
unknowns
on 14/01/20
1899-12-31 10:06:11
9.03
n1048_Imp-3_@13a	2020-01-11	12	Cumul.	zircon	0.0692032	2.07514	0.100753	2.9208	0.000300827	26.7338	0.51654	4.15005	6.19467	2.40271	10.0309	1.35869			10.4079	1.54046	3.96928	1.18283	0.137994	5.55663	7.00924	3.08475					0.0512992	2.98792	0.616654	1.13457					0.39405	1.84529	0.191886	26.7261	0	0	yes
n1048_Imp-3_@13b	2020-01-11	12	Cumul.	zircon	0.0694465	1.59784	0.120026	2.08419	0.000403869	21.9963	0.427152	2.60009	5.9274	1.68784	9.89565	1.07577			10.4462	1.31208	4.4489	3.56383	0.125651	4.23107	3.236	3.62871					0.0432022	2.64408	0.601493	0.552857					0.448898	3.07053	0.411184	18.2574	0.0208333	100	yes
n1048_Imp-3_@13c	2020-01-11	12	Cumul.	zircon	0.0686885	1.34716	0.0996707	1.87703	0.000225522	24.5822	0.511271	1.49213	5.89726	2.16236	9.70822	1.43156			10.0321	2.0647	3.39672	1.56271	0.152961	3.45697	2.7128	1.66964					0.0524186	1.66239	0.606794	0.756695					0.347885	0.915175	0.342653	20	0	0	yes
n1048_Imp-3_@13d	2020-01-11	12	Cumul.	zircon	0.0905416	1.89074	0.0700652	3.75726	0.000155863	21.3231	0.962742	0.96157	5.60605	1.97296	9.57148	1.30188			10.3153	1.50954	2.49537	2.82763	0.272743	2.27133	3.88907	0.716005					0.100889	2.18722	0.585208	0.859754					0.260177	1.60693	0.301535	21.3201	0	0	yes
n1048_Imp-3_@13e	2020-01-11	12	Cumul.	zircon	0.0687232	2.10192	0.111632	3.05028	0.000272857	23.0295	0.394953	2.79817	6.12072	1.08209	9.92737	0.804716			10.0588	1.42689	4.2184	1.68025	0.100106	2.59406	3.17361	6.41233					0.039635	3.33725	0.616439	0.406228					0.427516	1.30527	0.274123	22.3607	0	0	yes
n1048_Imp-3_@4a	2020-01-11	12	Cumul.	zircon	0.0834554	2.17611	0.1536	2.26817	0.00138942	8.98972	0.568758	1.51092	5.66723	1.29713	9.48494	1.22384			9.58114	1.80839	2.9548	2.60856	0.287603	1.87456	2.06061	0.846976					0.059972	1.02428	0.597465	0.284821					0.306887	1.70475	1.69956	8.98026	0	0	yes
n1048_Imp-3_@4b	2020-01-11	12	Cumul.	zircon	0.115749	6.75222	0.223696	7.99126	0.00350043	12.9316	0.721881	8.06458	5.88627	4.86726	9.43417	2.20284			8.90593	2.33274	2.61564	2.54493	0.510877	10.7622	2.18116	3.05656					0.0755608	5.88495	0.620226	2.71493					0.277256	1.306	2.82347	6.96733	0.0208333	100	yes
n1048_Imp-3_@4c	2020-01-11	12	Cumul.	zircon	0.113692	4.64333	0.231275	6.43825	0.00370563	9.84203	0.832502	9.24853	5.80067	4.68409	9.33803	2.16231			9.30376	3.1023	2.90355	1.51233	0.617454	16.9466	2.33777	2.46015					0.0878216	7.28615	0.61774	2.66276					0.311657	1.3515	4.81086	5.3376	0.0208333	100	yes
n1048_Imp-3_@4d	2020-01-11	12	Cumul.	zircon	0.0823161	5.20084	0.159507	5.99739	0.00147616	22.1155	0.558123	1.25848	5.22449	1.8426	9.03638	1.14634			9.20623	1.89003	3.02839	0.786415	0.270396	4.72037	1.94332	1.91302					0.061705	0.995502	0.585363	0.538376					0.341353	1.01582	2.04222	8.19232	0.0208333	100	yes
n1048_Imp-3_@4e	2020-01-11	12	Cumul.	zircon	0.101472	1.8499	0.0827254	1.00693	1.2956e-05	37.797	1.35285	4.0851	5.42186	1.7618	9.47884	1.04488			10.2003	0.808354	2.50555	1.59387	0.446611	3.65542	1.69925	2.32981					0.143373	4.96394	0.575067	0.915579					0.264891	2.28149	0.095943	37.7965	0.0208333	100	yes
n1048_Imp-3_@4f	2020-01-11	12	Cumul.	zircon	0.0930672	0.711395	0.0940904	1.64459	0.000321932	12.5938	0.946532	1.46714	5.08689	1.56554	9.14155	1.0447			10.0704	1.17859	2.368	0.96722	0.381248	1.69103	1.507	0.961323					0.103537	0.995779	0.556138	0.568267					0.257028	0.249134	1.41173	9.85329	0	0	yes
n1048_Imp-3_@5a	2020-01-11	12	Cumul.	zircon	0.0603176	0.506295	0.0147646	1.84084	3.9419e-06	57.7352	0.664953	1.52917	5.92413	1.96727	9.91229	1.13268			10.703	1.22603	0.444851	1.2955	0.233028	1.88738	0.454376	0.770163					0.0670544	0.527588	0.597035	0.860475					0.0448761	0.257752	0.0411184	57.735	0	0	yes
n1048_Imp-3_@5b	2020-01-11	12	Cumul.	zircon	0.0606876	0.519501	0.0133641	2.25008	6.93465e-06	44.7216	0.640088	1.53569	5.71976	1.80673	9.73102	1.04261			10.5403	0.908674	0.402497	1.04036	0.223814	2.31001	0.458206	0.538557					0.0657469	0.64575	0.587275	0.790143					0.0413642	0.296942	0.0685307	44.7214	0	0	yes
n1048_Imp-3_@5c	2020-01-11	12	Cumul.	zircon	0.0710283	2.1684	0.0451235	13.4747	0.000703553	14.671	0.575179	2.30348	5.40533	2.65997	9.38325	1.35144			9.98094	2.27764	0.386172	3.40599	0.684915	13.5302	0.917569	3.79985					0.0616242	1.25869	0.56936	1.03994					0.0410601	2.28243	3.42654	6.32456	0	0	yes
n1048_Imp-3_@5d	2020-01-11	12	Cumul.	zircon	0.0618024	0.819878	0.0137244	3.70065	6.68759e-05	29.2341	0.567105	1.27539	5.53254	1.79927	9.5682	1.09559			10.3425	1.80042	0.324864	1.60496	0.251622	2.77576	0.815725	4.36454					0.0592709	0.682718	0.577746	0.739504					0.0344579	1.5521	0.370066	19.245	0	0	yes
n1048_Imp-3_@5e	2020-01-11	12	Cumul.	zircon	0.0606657	0.688099	0.0136676	1.89165	8.64946e-06	38.2166	0.649219	0.987131	5.60841	1.95371	9.60689	1.16114			10.4256	0.973398	0.41438	1.59049	0.221499	2.03324	0.445703	0.555386					0.0669733	0.597761	0.583193	0.819515					0.0431125	0.543311	0.123355	33.3333	0	0	yes
n1048_Imp-3_@5f	2020-01-11	12	Cumul.	zircon	0.0667094	0.468192	0.0132231	1.73687	5.06595e-06	50.0002	0.707187	1.51744	5.73409	1.89979	9.71992	1.14371			10.5413	0.893117	0.409366	1.08446	0.240945	1.93008	0.471602	0.568535					0.072468	0.483273	0.589372	0.781149					0.0421202	0.268509	0.0548246	50	0	0	yes
n1048_Imp-3_@5g	2020-01-11	12	Cumul.	zircon	0.0632991	0.545156	0.0139559	1.87126	8.89677e-10	100	0.645735	1.56764	5.53479	1.82191	9.54285	1.06959			10.3401	0.930512	0.413396	1.15758	0.223574	1.9444	0.449049	0.532797					0.0676297	0.603594	0.579488	0.799491					0.0433165	0.264719	0.0274123	70.7107	0	0	yes
n1048_Imp-3_@5h	2020-01-11	12	Cumul.	zircon	0.0615598	0.502526	0.0136467	1.77407	1e-09	100	0.669737	1.20975	5.77752	1.74268	9.82938	0.882505			10.6017	0.898488	0.403919	1.10962	0.240677	1.96549	0.464376	0.76396					0.0681179	0.401918	0.591512	0.698674					0.0413877	0.324398	0	0	0.0208333	100	no
n1048_Imp-3_@5i	2020-01-11	12	Cumul.	zircon	0.0603511	0.469058	0.0173002	3.79033	2.96989e-05	20.0005	0.649298	1.23006	5.81164	1.81741	9.82991	1.06692			10.4468	1.28406	0.504378	2.11625	0.231518	1.60832	0.361627	0.847469					0.0657145	0.379734	0.590709	0.791142					0.0514892	3.12254	0.342653	20	0	0	yes
n1049_Imp-1_@11a	2020-01-11	12	Cumul.	zircon	0.16464	1.19215	0.485438	0.938127	0.000123856	23.9847	2.03066	0.672569	5.70231	2.1503	9.62448	1.20536			10.3697	1.02683	14.7748	0.590785	0.6872	0.973651	5.54291	4.51394					0.207647	1.00821	0.591836	1.09406					1.5246	1.10108	0.397478	18.5695	0	0	yes
n1049_Imp-1_@11b	2020-01-11	12	Cumul.	zircon	0.157253	0.961671	0.543415	0.717421	0.00031667	16.8119	1.46688	3.24341	5.31045	1.63634	9.24848	1.30549			10.0671	0.984382	15.1781	1.75427	0.529493	2.7764	4.67513	1.5105					0.161989	2.62395	0.572212	0.402255					1.64015	0.534867	0.740132	13.6083	0	0	yes
n1049_Imp-1_@11c	2020-01-11	12	Cumul.	zircon	0.170838	0.718152	0.56984	0.649015	0.000116844	25.9431	2.18667	4.92714	5.51359	2.33704	9.50942	1.58623			10.4909	1.47306	16.9722	1.76222	0.769179	4.57688	4.52721	0.787682					0.228781	3.63715	0.579105	0.898737					1.78429	0.312694	0.35636	19.6116	0	0	yes
n1049_Imp-1_@11d	2020-01-11	12	Cumul.	zircon	0.147154	1.38737	0.041143	3.43852	3.16835e-05	32.459	1.69882	0.863424	5.35998	1.4139	9.25761	0.774387			10.2587	1.72822	1.50585	4.17609	0.491098	3.29159	3.35841	0.65647					0.183543	0.716185	0.578687	0.694683					0.162288	3.55215	0.150767	30.1511	0	0	yes
n1049_Imp-1_@4a	2020-01-11	12	Cumul.	zircon	0.0795845	0.521543	0.0751941	0.802325	1.49064e-05	38.4467	0.850123	1.84632	5.60816	1.65294	9.60599	1.01507			10.5053	0.709375	2.32362	1.06265	0.29093	1.6845	0.64207	0.597177					0.0884283	1.00171	0.583403	0.666291					0.241892	0.285078	0.137061	31.6228	0	0	yes
n1049_Imp-1_@4b	2020-01-11	12	Cumul.	zircon	0.0755695	3.04949	0.0580065	1.75821	1.57014e-05	38.3906	0.829998	5.00534	5.80022	2.12643	9.79538	1.25653			10.4411	0.739441	1.83979	0.523816	0.273223	3.92511	0.551224	4.24385					0.0843003	3.86525	0.591421	0.899575					0.186562	0.927885	0.219298	25	0	0	yes
n1049_Imp-1_@4c	2020-01-11	12	Cumul.	zircon	0.0853211	0.528156	0.0774297	0.944528	7.59908e-06	45.9714	0.897787	2.41965	5.47105	1.7754	9.46138	1.13802			10.3191	1.10545	2.32173	1.11218	0.309085	2.69985	0.606944	0.668418					0.0947499	1.43156	0.577796	0.674485					0.245407	0.251612	0.0822368	40.8248	0	0	yes
n1049_Imp-1_@7a	2020-01-11	12	Cumul.	zircon	0.0660367	1.12791	0.0311978	2.81851	6.88062e-05	26.0315	0.676153	1.2759	5.71273	1.50537	9.67581	0.838338			10.4	1.27638	0.823264	0.881687	0.267122	3.82687	0.733843	1.31472					0.0701958	0.600083	0.590056	0.704876					0.0851019	0.651428	0.493421	16.6667	0	0	yes
n1049_Imp-1_@7b	2020-01-11	12	Cumul.	zircon	0.0666206	0.713162	0.0303138	1.51465	4.7936e-05	23.4447	0.696655	1.81343	5.80217	1.89325	9.79982	1.06806			10.5641	1.51987	0.875219	1.36368	0.254868	2.17103	0.711935	0.730248					0.0710312	0.811875	0.591498	0.85205					0.0895423	0.36804	0.287829	21.8218	0	0	yes
n1049_Imp-1_@7c	2020-01-11	12	Cumul.	zircon	0.105056	0.36936	0.0228584	1.60637	1.81013e-05	25.8769	1.49149	1.64791	5.65929	2.06842	9.65146	1.26533			10.5084	1.29362	0.723913	1.43262	0.494941	2.29369	0.902838	0.694307					0.155075	0.48912	0.585717	0.833389					0.0749957	0.425385	0.205592	25.8199	0	0	yes
n1049_Imp-1_@7d	2020-01-11	12	Cumul.	zircon	0.112868	1.07921	0.0190056	2.67969	2.96037e-06	57.7352	2.11212	1.86634	5.36325	1.76497	9.44536	0.85996			10.2888	1.43482	0.603614	0.892383	0.670574	2.61134	1.13209	0.55856					0.218639	1.64492	0.571344	0.757771					0.0643707	0.358611	0.0411184	57.735	0	0	yes
n1050_Imp-11b_@14a	2020-01-11	12	Cumul.	zircon	0.0756777	3.3771	0.0832107	6.83958	0.00111791	18.0876	0.63322	0.891077	5.61825	1.1317	9.61578	0.91107			10.3932	2.25164	1.39231	0.922973	0.389238	5.73619	6.83814	1.79114					0.0658743	0.670563	0.584303	0.737742					0.14483	0.676511	0.753838	13.484	0	0	yes
n1050_Imp-11b_@14b	2020-01-11	12	Cumul.	zircon	0.0656943	1.52261	0.0678474	3.53036	0.000674993	15.6231	0.593176	0.990986	5.35894	1.24183	9.37986	0.832973			10.0736	1.35565	1.40708	1.55377	0.281428	2.72224	3.83875	4.42223					0.0632516	0.793586	0.571127	0.488455					0.148344	1.21754	0.685307	14.1421	0	0	yes
n1050_Imp-11b_@14c	2020-01-11	12	Cumul.	zircon	0.0635661	1.6787	0.0518605	2.6973	0.000184542	26.6307	0.616083	1.49041	5.65265	1.87006	9.68074	1.26421			10.4549	2.53003	1.31936	1.57964	0.259681	4.43085	3.80081	2.18011					0.0636373	0.772226	0.583445	0.715314					0.135618	0.606324	0.287829	21.8218	0	0	yes
n1050_Imp-11b_@14d	2020-01-11	12	Cumul.	zircon	0.0872844	3.85991	0.135983	7.67033	0.00196843	13.2177	0.578068	2.70061	5.57884	0.634508	9.59265	0.607197			10.2403	1.24676	2.35214	5.23448	0.334639	4.18919	4.02208	8.56155					0.0607761	3.22515	0.581589	0.296646					0.246284	4.83114	2.2341	7.8326	0	0	yes
n1050_Imp-11b_@14e	2020-01-11	12	Cumul.	zircon	0.126412	11.6198	0.286967	14.4	0.00475281	23.0595	0.880475	4.73404	6.2814	1.62463	10.1732	0.984977			10.9572	0.780442	3.19368	1.69513	0.827351	18.8796	1.19227	3.19337					0.086689	5.27803	0.617056	0.732245					0.314723	2.541	38.4459	1.88814	0.0208333	100	yes
n1050_Imp-11b_@14f	2020-01-11	12	Cumul.	zircon	0.07091	3.45049	0.0596859	10.7091	0.000698733	21.7408	0.608352	1.25977	5.51077	2.26165	9.47801	1.63929			9.68912	1.90705	1.10533	5.84531	0.315481	7.00274	2.86003	1.13336					0.0642613	1.0296	0.58079	0.671344					0.11604	4.97922	1.08279	11.2509	0.0208333	100	yes
n1050_Imp-11b_@16d	2020-01-11	12	Cumul.	zircon	0.137803	3.08341	0.272615	5.91061	0.00552674	7.93145	0.352521	4.07365	6.63082	2.31273	10.5603	1.71359			10.6177	2.53306	9.74472	2.21653	0.102791	3.8996	3.18767	8.7608					0.0333962	3.76059	0.627442	1.12555					0.908739	1.9708	3.24836	6.4957	0	0	yes
n1050_Imp-11b_@16e	2020-01-11	12	Cumul.	zircon	0.0803521	2.22859	0.137352	5.14215	0.000729883	22.1348	0.61336	1.82	5.44346	1.38821	9.6485	0.941338			10.6598	1.14102	4.75952	4.26018	0.190036	5.20464	3.55433	1.37345					0.0634668	2.32558	0.566626	0.495975					0.495713	4.63529	0.548246	15.8114	0	0	yes
n1050_Imp-11b_@16f	2020-01-11	12	Cumul.	zircon	0.0817592	1.33367	0.122034	2.42001	0.000164357	28.9017	0.801336	2.72631	5.53653	2.25236	9.49452	1.25302			10.2978	1.62487	4.11641	1.29176	0.241259	3.59879	5.08696	0.987793					0.0825306	1.29576	0.576136	0.813801					0.435016	1.19746	0.17818	27.735	0	0	yes
n1050_Imp-11b_@16g	2020-01-11	12	Cumul.	zircon	0.109199	3.93577	0.246185	4.01472	0.00500147	10.0279	0.405954	4.24174	6.00617	1.70854	10.0459	1.38321			10.3803	1.9644	11.2059	3.14364	0.0981789	4.80855	2.78393	4.68976					0.0417819	4.67854	0.594836	0.588091					1.08944	3.06027	3.68695	6.09711	0	0	yes
n1050_Imp-11b_@18a	2020-01-11	12	Cumul.	zircon	0.0984203	2.53785	0.139753	1.85813	0.00414247	6.66485	0.275401	3.16051	6.42307	1.66893	10.2718	1.09692			10.3308	1.74996	2.05792	1.17789	0.192497	2.86413	1.83221	4.04458					0.0268455	3.31131	0.624895	0.604334					0.200349	0.46005	4.92051	5.2778	0	0	yes
n1050_Imp-11b_@18b	2020-01-11	12	Cumul.	zircon	0.0968361	1.48154	0.144488	2.01704	0.00387117	5.78142	0.30048	2.56203	6.44299	1.25774	10.3335	0.784937			10.3709	0.969238	2.03562	1.44739	0.224574	1.85526	2.06588	2.22463					0.0296427	2.56313	0.623304	0.601219					0.196954	1.06078	4.12555	5.7639	0	0	yes
n1050_Imp-11b_@18c	2020-01-11	12	Cumul.	zircon	0.107579	1.71908	0.156064	1.89253	0.00496055	7.14682	0.284672	2.19843	6.52808	1.45236	10.4798	1.00987			10.4257	1.10115	2.46418	0.920937	0.190347	2.04325	1.65862	1.69691					0.0279226	2.13476	0.622674	0.542859					0.237402	1.21271	5.97588	4.78913	0	0	yes
n1050_Imp-11b_@18d	2020-01-11	12	Cumul.	zircon	0.085475	1.88934	0.0955051	3.61462	0.00193964	13.2365	0.446715	3.57342	6.0267	1.51919	10.0456	0.764791			10.1613	0.796236	2.00287	0.713485	0.222237	2.28466	1.92317	5.61054					0.044762	3.64023	0.603062	0.775287					0.200627	0.801704	3.09759	6.6519	0	0	yes
n1050_Imp-11b_@18e	2020-01-11	12	Cumul.	zircon	0.0968366	1.36984	0.118128	3.9705	0.00335432	8.08015	0.341885	2.94538	6.36773	1.45205	10.2098	0.942506			10.2653	1.32022	2.79555	1.42709	0.144363	1.91299	1.77429	3.02483					0.0335207	3.10795	0.623386	0.600189					0.273844	1.16399	4.72862	5.38382	0	0	yes
n1050_Imp-11b_@18f	2020-01-11	12	Cumul.	zircon	0.0931878	2.0837	0.125609	2.32356	0.0034994	7.54964	0.341181	4.48045	6.25985	1.69549	10.1537	1.14655			10.0089	1.39477	3.92005	0.319648	0.110232	3.61926	1.15006	5.58919					0.0334675	3.47656	0.613097	0.463203					0.384196	1.2527	6.26371	4.6778	0	0	yes
n1050_Imp-11b_@18g	2020-01-11	12	Cumul.	zircon	0.0910327	1.64473	0.0967367	2.72016	0.00251003	11.0148	0.443338	4.22896	5.79568	1.32866	9.6908	0.703262			9.90861	0.689336	3.28463	1.89146	0.128155	3.91645	1.73909	3.4785					0.0458274	4.55307	0.597787	0.664322					0.33893	1.73325	4.48191	5.53001	0	0	yes
[truncated: 2 more columns]

## Sheet: Raw calib.
		1.7		-1.21303	0.988341	0.17916,P6	81.2	2.52167	0	0.109544	3.01382
		1.7		-1.21303	0.988341	0.17916,P6	81.2	2.52167	0	0.109544	3.01382
		1.7		-1.21303	0.988341	0.17916,P6	81.2	2.52167	0	0.109544	3.01382
		1.7		-1.21303	0.988341	0.17916,P6	81.2	2.52167	0	0.109544	3.01382
		1.7		-1.21303	0.988341	0.17916,P6	81.2	2.52167	0	0.109544	3.01382
		1.7		-1.21303	0.988341	0.17916,P6	81.2	2.52167	0	0.109544	3.01382
		1.7		-1.21303	0.988341	0.17916,P6	81.2	2.52167	0	0.109544	3.01382
		1.7		-1.21303	0.988341	0.17916,P6	81.2	2.52167	0	0.109544	3.01382
		1.7		-1.21303	0.988341	0.17916,P6	81.2	2.52167	0	0.109544	3.01382
		1.7		-1.21303	0.988341	0.17916,P6	81.2	2.52167	0	0.109544	3.01382
		1.7		-1.21303	0.988341	0.17916,P6	81.2	2.52167	0	0.109544	3.01382
		1.7		-1.21303	0.988341	0.17916,P6	81.2	2.52167	0	0.109544	3.01382
		1.7		-1.21303	0.988341	0.17916,P6	81.2	2.52167	0	0.109544	3.01382
		1.7		-1.21303	0.988341	0.17916,P6	81.2	2.52167	0	0.109544	3.01382
		1.7		-1.21303	0.988341	0.17916,P6	81.2	2.52167	0	0.109544	3.01382
		1.7		-1.21303	0.988341	0.17916,P6	81.2	2.52167	0	0.109544	3.01382
		1.7		-1.21303	0.988341	0.17916,P6	81.2	2.52167	0	0.109544	3.01382
		1.7		-1.21303	0.988341	0.17916,P6	81.2	2.52167	0	0.109544	3.01382
		1.7		-1.21303	0.988341	0.17916,P6	81.2	2.52167	0	0.109544	3.01382
		1.7		-1.21303	0.988341	0.17916,P6	81.2	2.52167	0	0.109544	3.01382
		1.7		-1.21303	0.988341	0.17916,P6	81.2	2.52167	0	0.109544	3.01382
		1.7		-1.21303	0.988341	0.17916,P6	81.2	2.52167	0	0.109544	3.01382
		1.7		-1.21303	0.988341	0.17916,P6	81.2	2.52167	0	0.109544	3.01382
		1.7		-1.21303	0.988341	0.17916,P6	81.2	2.52167	0	0.109544	3.01382
		1.7		-1.21303	0.988341	0.17916,P6	81.2	2.52167	0	0.109544	3.01382
		1.7		-1.21303	0.988341	0.17916,P6	81.2	2.52167	0	0.109544	3.01382
		1.7		-1.21303	0.988341	0.17916,P6	81.2	2.52167	0	0.109544	3.01382
		1.7		-1.21303	0.988341	0.17916,P6	81.2	2.52167	0	0.109544	3.01382
		1.7		-1.21303	0.988341	0.17916,P6	81.2	2.52167	0	0.109544	3.01382
		1.7		-1.21303	0.988341	0.17916,P6	81.2	2.52167	0	0.109544	3.01382
		1.7		-1.21303	0.988341	0.17916,P6	81.2	2.52167	0	0.109544	3.01382
		1.7		-1.21303	0.988341	0.17916,P6	81.2	2.52167	0	0.109544	3.01382
		1.7		-1.21303	0.988341	0.17916,P6	81.2	2.52167	0	0.109544	3.01382
		1.7		-1.21303	0.988341	0.17916,P6	81.2	2.52167	0	0.109544	3.01382
		1.7		-1.21303	0.988341	0.17916,P6	81.2	2.52167	0	0.109544	3.01382
		1.7		-1.21303	0.988341	0.17916,P6	81.2	2.52167	0	0.109544	3.01382
		1.7		-1.21303	0.988341	0.17916,P6	81.2	2.52167	0	0.109544	3.01382
		1.7		-1.21303	0.988341	0.17916,P6	81.2	2.52167	0	0.109544	3.01382
		1.7		-1.21303	0.988341	0.17916,P6	81.2	2.52167	0	0.109544	3.01382
		1.7		-1.21303	0.988341	0.17916,P6	81.2	2.52167	0	0.109544	3.01382
		1.7		-1.21303	0.988341	0.17916,P6	81.2	2.52167	0	0.109544	3.01382
		1.7		-1.21303	0.988341	0.17916,P6	81.2	2.52167	0	0.109544	3.01382
		1.7		-1.21303	0.988341	0.17916,P6	81.2	2.52167	0	0.109544	3.01382
		1.7		-1.21303	0.988341	0.17916,P6	81.2	2.52167	0	0.109544	3.01382
		1.7		-1.21303	0.988341	0.17916,P6	81.2	2.52167	0	0.109544	3.01382
		1.7		-1.21303	0.988341	0.17916,P6	81.2	2.52167	0	0.109544	3.01382
		1.7		-1.21303	0.988341	0.17916,P6	81.2	2.52167	0	0.109544	3.01382
		1.7		-1.21303	0.988341	0.17916,P6	81.2	2.52167	0	0.109544	3.01382

## Sheet: common Pb inputs
					s
					s
					s
					s
					s
					s
					s
					s
					s
					s
					s
					s
					s
					s
					s
					s
					s
					s
					s
					s
					s
					s
					s
					s
					s
					s
					s
					s
					s
					s
					s
					s
					s
					s
					s
					s
					s
					s
					s
					s
					s
					s
					s
					s
					s
					s
					s

## Sheet: Ratios
2	Corrected ratios
1
	no data set name
Last edited by , using 'unknowns' (vers. 9.03), on 14/01/20, at 10:5.
		common Pb corrected (if chosen)											common Pb corrected (if chosen)						uncorrected for common Pb
Sample/	Date	207Pb	±s	207Pb	±s	206Pb	±s	r	208Pb	±s	Disc. %	Disc. %	238U	±s	207Pb	±s	Sample/	Group	238U	±s	207Pb	±s
spot #		206Pb	%	235U	%	238U	%		232Th	%	conv.	2s lim.	206Pb	%	206Pb	%	spot #		206Pb	%	206Pb	%
n1048_Imp-3_@13a	2020-01-11	0.0648666	2.86137	0.625411	4.6596	0.0699267	3.67756	0.789244	0.0144153	6.78417	-44.8854	-20.1759	14.3007	3.67756	0.0648666	2.86137	n1048_Imp-3_@13a		14.2202	3.65837	0.0692032	2.07514
n1048_Imp-3_@13b	2020-01-11	0.063615	2.68644	0.537817	3.99539	0.061316	2.95738	0.7402	0.0132381	6.78211	-48.7767	-24.376	16.309	2.95738	0.063615	2.68644	n1048_Imp-3_@13b		16.1858	2.93755	0.0694465	1.59784
n1048_Imp-3_@13c	2020-01-11	0.0654399	1.87572	0.663555	2.98165	0.0735416	2.31774	0.777334	0.0180536	5.11778	-43.4788	-27.648	13.5978	2.31774	0.0654399	1.87572	n1048_Imp-3_@13c		13.5404	2.30974	0.0686885	1.34716
n1048_Imp-3_@13d	2020-01-11	0.0883632	2.01327	1.83644	3.45289	0.150731	2.8052	0.812422	0.0354182	6.754	-37.3808	-25.7322	6.63432	2.8052	0.0883632	2.01327	n1048_Imp-3_@13d		6.61498	2.79804	0.0905416	1.89074
n1048_Imp-3_@13e	2020-01-11	0.0647894	2.64523	0.483173	4.41303	0.0540875	3.53237	0.80044	0.0118932	6.3986	-57.2216	-33.3722	18.4885	3.53237	0.0647894	2.64523	n1048_Imp-3_@13e		18.3942	3.51575	0.0687232	2.10192
n1048_Imp-3_@4a	2020-01-11	0.0633876	4.14611	0.738485	4.4042	0.084496	1.48553	0.337298	0.0267814	7.16294	-28.6261		11.8349	1.48553	0.0633876	4.14611	n1048_Imp-3_@4a		11.5273	1.46414	0.0834554	2.17611
n1048_Imp-3_@4b	2020-01-11	0.0653177	16.6758	0.863259	18.1827	0.0958536	7.24773	0.398605	0.0316708	28.8444	-25.9392		10.4326	7.24773	0.0653177	16.6758	n1048_Imp-3_@4b		9.74956	6.78235	0.115749	6.75222
n1048_Imp-3_@4c	2020-01-11	0.0599306	13.4004	0.923082	15.7171	0.11171	8.21317	0.522564	0.0332554	24.4341	14.3089		8.95178	8.21317	0.0599306	13.4004	n1048_Imp-3_@4c		8.33135	7.65248	0.113692	4.64333
n1048_Imp-3_@4d	2020-01-11	0.0609276	10.7685	0.75493	10.8956	0.0898651	1.65923	0.152285	0.0285494	15.3611	-13.4305		11.1278	1.65923	0.0609276	10.7685	n1048_Imp-3_@4d		10.8206	1.62982	0.0823161	5.20084
n1048_Imp-3_@4e	2020-01-11	0.101294	1.85479	3.09014	5.60967	0.221256	5.29417	0.943757	0.0662995	6.38176	-24.0422	-11.925	4.51966	5.29417	0.101294	1.85479	n1048_Imp-3_@4e		4.51857	5.29293	0.101472	1.8499
n1048_Imp-3_@4f	2020-01-11	0.088569	0.989769	2.05352	1.96709	0.168157	1.69994	0.864191	0.0532529	4.46005	-30.3901	-24.5202	5.94682	1.69994	0.088569	0.989769	n1048_Imp-3_@4f		5.91102	1.69318	0.0930672	0.711395
n1048_Imp-3_@5a	2020-01-11	0.0602604	0.509764	0.80683	1.91175	0.0971066	1.84253	0.963794	0.0291202	4.23945	-2.64924		10.298	1.84253	0.0602604	0.509764	n1048_Imp-3_@5a		10.2972	1.84244	0.0603176	0.506295
n1048_Imp-3_@5b	2020-01-11	0.060587	0.525695	0.817942	1.86396	0.0979132	1.7883	0.959405	0.0290865	4.41156	-3.76248		10.2131	1.7883	0.060587	0.525695	n1048_Imp-3_@5b		10.2118	1.78814	0.0606876	0.519501
n1048_Imp-3_@5c	2020-01-11	0.060833	3.57631	0.80082	4.29364	0.095476	2.37599	0.553374	0.0410409	40.7365	-7.51536		10.4738	2.37599	0.060833	3.57631	n1048_Imp-3_@5c		10.336	2.35016	0.0710283	2.1684
n1048_Imp-3_@5d	2020-01-11	0.0608333	0.955488	0.760398	1.98372	0.0906564	1.73845	0.876356	0.0284166	8.9958	-12.1852	-2.84887	11.0307	1.73845	0.0608333	0.955488	n1048_Imp-3_@5d		11.0169	1.73698	0.0618024	0.819878
n1048_Imp-3_@5e	2020-01-11	0.0605403	0.694164	0.842461	1.93825	0.100926	1.80968	0.933668	0.0296504	4.42188	-0.522797		9.90822	1.80968	0.0605403	0.694164	n1048_Imp-3_@5e		9.90662	1.80948	0.0606657	0.688099
n1048_Imp-3_@5f	2020-01-11	0.0666365	0.471927	0.985621	1.78788	0.107275	1.72447	0.964534	0.0311669	4.11073	-21.572	-17.0813	9.32188	1.72447	0.0666365	0.471927	n1048_Imp-3_@5f		9.321	1.72436	0.0667094	0.468192
n1048_Imp-3_@5g	2020-01-11	0.0632991	0.545156	0.899318	1.86697	0.103042	1.78561	0.956418	0.0317553	4.1368	-12.5801	-7.05626	9.70477	1.78561	0.0632991	0.545156	n1048_Imp-3_@5g		9.70477	1.78561	0.0632991	0.545156
n1048_Imp-3_@5h	2020-01-11	0.0615598	0.502526	0.850697	1.67381	0.100225	1.59659	0.953867	0.0309116	4.00135	-6.86268	-1.48725	9.97755	1.59659	0.0615598	0.502526	n1048_Imp-3_@5h		9.97755	1.59659	0.0615598	0.502526
n1048_Imp-3_@5i	2020-01-11	0.0599202	0.494112	0.800227	1.78154	0.0968587	1.71164	0.960768	0.0283325	5.91251	-0.823083		10.3243	1.71164	0.0599202	0.494112	n1048_Imp-3_@5i		10.3186	1.71101	0.0603511	0.469058
n1049_Imp-1_@11a	2020-01-11	0.163083	1.228	6.84761	2.63741	0.30453	2.33409	0.884992	0.0906478	3.97634	-35.3417	-29.5186	3.28375	2.33409	0.163083	1.228	n1049_Imp-1_@11a		3.27614	2.32965	0.16464	1.19215
n1049_Imp-1_@11b	2020-01-11	0.153211	1.08855	5.29546	3.07139	0.250675	2.87202	0.935088	0.0805614	4.58586	-43.9256	-38.3386	3.98923	2.87202	0.153211	1.08855	n1049_Imp-1_@11b		3.9656	2.85703	0.157253	0.961671
n1049_Imp-1_@11c	2020-01-11	0.169382	0.759537	8.13209	4.13029	0.348205	4.05986	0.982946	0.10611	5.39644	-28.2915	-21.7324	2.87187	4.05986	0.169382	0.759537	n1049_Imp-1_@11c		2.8656	4.05151	0.170838	0.718152
n1049_Imp-1_@11d	2020-01-11	0.146746	1.39498	5.66822	2.19768	0.280142	1.69818	0.772716	0.0678338	6.55124	-34.9391	-28.6916	3.56962	1.69818	0.146746	1.39498	n1049_Imp-1_@11d		3.5675	1.69751	0.147154	1.38737
n1049_Imp-1_@4a	2020-01-11	0.0793737	0.532956	1.45732	1.88328	0.133161	1.80629	0.959122	0.039047	3.76968	-33.7986	-29.7809	7.50972	1.80629	0.0793737	0.532956	n1049_Imp-1_@4a		7.50762	1.80594	0.0795845	0.521543
n1049_Imp-1_@4b	2020-01-11	0.0753462	3.06154	1.28853	5.25547	0.124031	4.27164	0.812799	0.0353355	5.5603	-31.8416	-11.3138	8.06251	4.27164	0.0753462	3.06154	n1049_Imp-1_@4b		8.06014	4.27045	0.0755695	3.04949
n1049_Imp-1_@4c	2020-01-11	0.0852145	0.532014	1.70439	2.1502	0.145062	2.08335	0.968907	0.044002	3.94813	-36.1852	-32.1657	6.8936	2.08335	0.0852145	0.532014	n1049_Imp-1_@4c		6.89262	2.08312	0.0853211	0.528156
n1049_Imp-1_@7a	2020-01-11	0.065045	1.21349	0.92897	2.06021	0.103582	1.6649	0.808122	0.0328222	5.27648	-19.0039	-8.97855	9.65414	1.6649	0.065045	1.21349	n1049_Imp-1_@7a		9.64172	1.66351	0.0660367	1.12791
n1049_Imp-1_@7b	2020-01-11	0.0659306	0.761944	0.94925	2.07688	0.104422	1.93207	0.930273	0.031027	4.42052	-21.4056	-14.7567	9.57652	1.93207	0.0659306	0.761944	n1049_Imp-1_@7b		9.56793	1.93079	0.0666206	0.713162
n1049_Imp-1_@7c	2020-01-11	0.104809	0.375365	3.35178	1.83412	0.231941	1.7953	0.978834	0.0648338	4.21391	-23.6957	-20.4228	4.31144	1.7953	0.104809	0.375365	n1049_Imp-1_@7c		4.30998	1.79488	0.105056	0.36936
n1049_Imp-1_@7d	2020-01-11	0.112828	1.07985	5.30821	2.55104	0.341216	2.31122	0.905992	0.0974914	4.7549	2.94319		2.93069	2.31122	0.112828	1.07985	n1049_Imp-1_@7d		2.93053	2.31112	0.112868	1.07921
n1050_Imp-11b_@14a	2020-01-11	0.059449	6.68668	0.794244	6.90603	0.0968965	1.72668	0.250026	0.0259713	24.1048	2.26353		10.3203	1.72668	0.059449	6.68668	n1050_Imp-11b_@14a		10.1045	1.70249	0.0756777	3.3771
n1050_Imp-11b_@14b	2020-01-11	0.05585	3.32694	0.75108	3.65363	0.0975353	1.51012	0.413321	0.0267706	11.7435	36.0253		10.2527	1.51012	0.05585	3.32694	n1050_Imp-11b_@14b		10.1233	1.49926	0.0656943	1.52261
n1050_Imp-11b_@14c	2020-01-11	0.0608921	2.1141	0.801909	2.74176	0.0955132	1.7458	0.636745	0.0296638	6.45324	-7.79854		10.4698	1.7458	0.0608921	2.1141	n1050_Imp-11b_@14c		10.4336	1.74171	0.0635661	1.6787
n1050_Imp-11b_@14d	2020-01-11	0.0586806	8.95981	0.717205	9.54778	0.0886437	3.29877	0.345501	0.0214099	24.7917	-1.45655		11.2811	3.29877	0.0586806	8.95981	n1050_Imp-11b_@14d		10.8658	3.18841	0.0872844	3.85991
n1050_Imp-11b_@14e	2020-01-11	0.0572171	41.6022	0.853221	41.9098	0.108152	5.06847	0.120938	0.0350713	55.986	34.1259		9.24625	5.06847	0.0572171	41.6022	n1050_Imp-11b_@14e		8.42432	4.63585	0.126412	11.6198
n1050_Imp-11b_@14f	2020-01-11	0.060784	5.48655	0.806766	5.78053	0.0962624	1.81996	0.314843	0.026336	27.2164	-6.48439		10.3883	1.81996	0.060784	5.48655	n1050_Imp-11b_@14f		10.2525	1.80322	0.07091	3.45049
n1050_Imp-11b_@16d	2020-01-11	0.0573546	14.9068	0.315181	15.4345	0.0398556	4.00105	0.259229	0.00246152	39.269	-51.11		25.0906	4.00105	0.0573546	14.9068	n1050_Imp-11b_@16d		22.497	3.61406	0.137803	3.08341
n1050_Imp-11b_@16e	2020-01-11	0.0698991	4.24363	0.954991	4.99582	0.0990893	2.63624	0.52769	0.0210326	10.263	-35.8089	-4.9432	10.0919	2.63624	0.0698991	4.24363	n1050_Imp-11b_@16e		9.95414	2.60534	0.0803521	2.22859
n1050_Imp-11b_@16f	2020-01-11	0.0794347	1.6173	1.3866	2.67865	0.126601	2.1353	0.797155	0.0325794	4.90607	-37.1481	-26.9046	7.89881	2.1353	0.0794347	1.6173	n1050_Imp-11b_@16f		7.87453	2.13015	0.0817592	1.33367
n1050_Imp-11b_@16g	2020-01-11	no data	no data	no data	no data	0.0551967	4.46804	no data	0.00262788	40.6199	no data	-26.9046	18.117	4.46804	no data	no data	n1050_Imp-11b_@16g		16.4223	4.07153	0.109199	3.93577
n1050_Imp-11b_@18a	2020-01-11	0.0365067	14.3224	0.167072	14.7137	0.0331917	3.37106	0.22911	no data	no data	137.777		30.128	3.37106	0.0365067	14.3224	n1050_Imp-11b_@18a		27.7937	3.13318	0.0984203	2.53785
n1050_Imp-11b_@18b	2020-01-11	0.0391702	9.9892	0.199893	10.3662	0.0370118	2.77027	0.26724	no data	no data	160.725		27.0184	2.77027	0.0391702	9.9892	n1050_Imp-11b_@18b		25.0622	2.59608	0.0968361	1.48154
n1050_Imp-11b_@18c	2020-01-11	0.0331244	18.7458	0.156002	18.8941	0.034157	2.36214	0.12502	no data	no data	127.218	0.675757	29.2765	2.36214	0.0331244	18.7458	n1050_Imp-11b_@18c		26.5603	2.18294	0.107579	1.71908
n1050_Imp-11b_@18d	2020-01-11	0.057237	7.3815	0.484705	8.33716	0.0614185	3.87578	0.46488	0.00597662	50.8121	-23.9523		16.2817	3.87578	0.057237	7.3815	n1050_Imp-11b_@18d		15.6911	3.74447	0.085475	1.88934
n1050_Imp-11b_@18e	2020-01-11	0.0473852	9.47973	0.276239	10.0184	0.0422806	3.24092	0.323496	no data	no data	294.712		23.6515	3.24092	0.0473852	9.47973	n1050_Imp-11b_@18e		22.1677	3.05708	0.0968366	1.36984
n1050_Imp-11b_@18f	2020-01-11	0.0411923	11.3764	0.245922	11.8985	0.0432992	3.48616	0.292991	no data	no data	203.427		23.0951	3.48616	0.0411923	11.3764	n1050_Imp-11b_@18f		21.5835	3.27692	0.0931878	2.0837
n1050_Imp-11b_@18g	2020-01-11	0.0543556	8.31681	0.473056	9.50009	0.06312	4.59157	0.483319	no data	no data	2.34067		15.8428	4.59157	0.0543556	8.31681	n1050_Imp-11b_@18g		15.0991	4.38624	0.0910327	1.64473

## Sheet: Ages
2	Ages
2
	no data set name
Last edited by , using 'unknowns' (vers. 9.03), on 14/01/20, at 10:5.
Sample/	Group	207Pb	±s	207Pb	±s	206Pb	±s	208Pb	±s	207-corr	±s
spot #		206Pb		235U		238U		232Th		age (Ma)
n1048_Imp-3_@13a		770.013	60.2715	493.233	18.3698	435.714	15.5128	289.286	19.4765	430.63	15.4952
n1048_Imp-3_@13b		728.856	56.9623	436.984	14.288	383.624	11.0237	265.816	17.902	379.132	10.9945
n1048_Imp-3_@13c		788.512	39.382	516.786	12.1485	457.457	10.2433	361.648	18.3354	452.104	10.2862
n1048_Imp-3_@13d		1390.39	38.6434	1058.59	22.957	905.061	23.7307	703.495	46.6428	883.139	24.2524
n1048_Imp-3_@13e		767.505	55.7375	400.247	14.7034	339.568	11.6949	238.969	15.1949	334.64	11.6262
n1048_Imp-3_@4a		721.261	88.072	561.521	19.1762	522.903	7.46549	534.19	37.7272	519.244	7.85373
n1048_Imp-3_@4b		784.588	355.948	631.9	89.3566	590.064	40.9974	630.209	178.188	585.844	39.6611
n1048_Imp-3_@4c		601.069	293.194	663.989	79.6462	682.669	53.4228	661.231	158.33	684.659	51.5539
n1048_Imp-3_@4d		636.681	233.311	571.081	48.7427	554.739	8.82552	568.963	85.997	553.163	9.57345
n1048_Imp-3_@4e		1647.96	34.401	1430.25	43.9721	1288.51	62.129	1297.51	80.0433	>1200
n1048_Imp-3_@4f		1394.86	18.9833	1133.47	13.522	1001.95	15.7942	1048.68	45.5277	981.599	16.5036
n1048_Imp-3_@5a		612.939	11.0131	600.674	8.70535	597.43	10.5217	580.178	24.2322	597.107	10.7275
n1048_Imp-3_@5b		624.605	11.3352	606.899	8.5514	602.168	10.2891	579.515	25.1869	601.694	10.4903
n1048_Imp-3_@5c		633.336	77.0578	597.291	19.5749	587.842	13.363	812.957	322.02	586.906	13.5455
n1048_Imp-3_@5d		633.345	20.5733	574.24	8.73794	559.418	9.32191	566.353	50.1784	557.984	9.47057
n1048_Imp-3_@5e		622.94	14.9721	620.503	9.03906	619.835	10.7035	590.587	25.7208	619.767	10.9305
n1048_Imp-3_@5f		826.433	9.84674	696.483	9.05139	656.9	10.779	620.334	25.0973	652.66	10.9722
n1048_Imp-3_@5g		718.294	11.5746	651.363	9.01592	632.212	10.7619	631.864	25.7183	630.227	10.9668
n1048_Imp-3_@5h		658.852	10.7742	625.032	7.84243	615.727	9.38257	615.329	24.2359	614.775	9.5693
n1048_Imp-3_@5i		600.696	10.6968	596.957	8.07301	595.973	9.75096	564.701	32.8991	595.875	9.94209
n1049_Imp-1_@11a		2487.87	20.6972	2091.9	23.6404	1713.73	35.2207	1753.85	66.689	>1200
n1049_Imp-1_@11b		2382.08	18.545	1868.13	26.5774	1441.96	37.2157	1566.06	68.9876	>1200
n1049_Imp-1_@11c		2551.54	12.7206	2245.82	38.05	1926.02	67.9508	2038.39	104.365	>1200
n1049_Imp-1_@11d		2308.35	23.9502	1926.54	19.1478	1592.08	24.001	1326.57	83.9418	>1200
n1049_Imp-1_@4a		1181.47	10.5349	912.901	11.4044	805.872	13.6978	774.208	28.613	792.266	14.0129
n1049_Imp-1_@4b		1077.75	61.4805	840.643	30.4989	753.723	30.4572	701.881	38.3205	743.301	30.9405
n1049_Imp-1_@4c		1320.42	10.3095	1010.18	13.8538	873.223	17.0364	870.367	33.6059	854.401	17.4489
n1049_Imp-1_@7a		775.793	25.5273	667.093	10.1247	635.37	10.0816	652.755	33.8639	632.051	10.2714
n1049_Imp-1_@7b		804.172	15.9548	677.712	10.3219	640.272	11.7868	617.593	26.8701	636.327	11.9849
n1049_Imp-1_@7c		1710.96	6.90526	1493.21	14.4462	1344.66	21.8262	1269.71	51.7921	>1200
n1049_Imp-1_@7d		1845.46	19.5382	1870.18	22.034	1892.52	38.0164	1880.28	85.1933	>1200
n1050_Imp-11b_@14a		583.579	145.557	593.576	31.525	596.196	9.84022	518.236	122.957	596.455	10.2117
n1050_Imp-11b_@14b		446.412	73.9927	568.851	16.0384	599.948	8.65697	533.978	61.7921	603.001	8.86272
n1050_Imp-11b_@14c		635.424	45.514	597.905	12.4656	588.061	9.81949	590.85	37.5422	587.085	10.0101
n1050_Imp-11b_@14d		555.265	196.394	549.016	41.32	547.511	17.3387	428.174	104.763	547.368	17.4115
n1050_Imp-11b_@14e		499.91	1030.73	626.415	217.67	662.006	31.9674	696.721	379.828	665.696	33.7627
n1050_Imp-11b_@14f		631.6	118.372	600.638	26.5527	592.468	10.3102	525.42	140.667	591.656	10.6213
n1050_Imp-11b_@16d		505.195	332.437	278.189	38.2696	251.938	9.89332	49.6917	19.4801	250	9.85725
n1050_Imp-11b_@16e		925.391	87.2631	680.698	25.0868	609.069	15.3396	420.706	42.6857	601.607	15.4766
n1050_Imp-11b_@16f		1182.99	31.9661	883.249	15.9265	768.448	15.487	648.003	31.2631	754.296	15.7908
n1050_Imp-11b_@16g		no data	no data	no data	no data	346.348	15.0842	53.0457	21.5074	354.697	14.7497
n1050_Imp-11b_@18a		-592.833	395.031	156.875	21.6159	210.493	6.98504	no data	no data	214.16	6.9046
n1050_Imp-11b_@18b		-405.39	262.746	185.036	17.6882	234.284	6.37693	no data	no data	237.732	6.39308
n1050_Imp-11b_@18c		-864.456	555.621	147.197	26.2255	216.513	5.03138	no data	no data	221.243	5.28096
n1050_Imp-11b_@18d		500.677	163.064	401.296	28.0197	384.247	14.4736	120.441	60.9249	382.836	14.2441
n1050_Imp-11b_@18e		68.6851	226.904	247.67	22.2605	266.954	8.48064	no data	no data	268.364	8.37017
n1050_Imp-11b_@18f		-275.688	292.057	223.258	24.1313	273.251	9.33365	no data	no data	276.873	9.18697
n1050_Imp-11b_@18g		385.812	187.61	393.298	31.4602	394.572	17.5978	no data	no data	394.677	17.1853

## Sheet: Concentrations
2	Concentrations
3
	no data set name
Last edited by , using 'unknowns' (vers. 9.03), on 14/01/20, at 10:5.
Sample/	[U]	[Th]	[Pb]	Th/U	Th/U
spot #	ppm	ppm	ppm	calc	meas
n1048_Imp-3_@13a	180.964	78.685	14.6093	0.292871	0.434812
n1048_Imp-3_@13b	375.059	182.785	26.8798	0.34302	0.487351
n1048_Imp-3_@13c	445.118	165.625	37.867	0.298751	0.372092
n1048_Imp-3_@13d	295.159	80.6826	51.2785	0.217119	0.273353
n1048_Imp-3_@13e	394.906	182.486	24.9137	0.33195	0.462101
n1048_Imp-3_@4a	563.144	182.279	55.4813	0.334319	0.323681
n1048_Imp-3_@4b	552.582	158.33	61.4411	0.309566	0.286528
n1048_Imp-3_@4c	508.065	161.599	65.5312	0.306561	0.318067
n1048_Imp-3_@4d	550.482	182.618	57.6968	0.341875	0.331743
n1048_Imp-3_@4e	653.332	179.319	171.084	0.282016	0.274469
n1048_Imp-3_@4f	691.169	179.29	136.066	0.277752	0.259401
n1048_Imp-3_@5a	2669.64	130.094	278.65	0.0473429	0.0487308
n1048_Imp-3_@5b	2556	112.697	268.707	0.04246	0.0440912
n1048_Imp-3_@5c	1206.22	51.0268	124.265	0.0589761	0.042303
n1048_Imp-3_@5d	1388.75	49.4215	134.962	0.0361782	0.035587
n1048_Imp-3_@5e	2576.54	116.957	279.252	0.0432268	0.0453929
n1048_Imp-3_@5f	2489.62	111.643	288.349	0.0426993	0.0448437
n1048_Imp-3_@5g	2523.78	114.29	280.146	0.0454709	0.0452851
n1048_Imp-3_@5h	2547.51	112.719	274.526	0.044321	0.044247
n1048_Imp-3_@5i	3290.65	181.814	342.977	0.0523252	0.0552517
n1049_Imp-1_@11a	210.648	340.932	105.515	1.73232	1.6185
n1049_Imp-1_@11b	232.585	386.713	98.39	1.90979	1.66267
n1049_Imp-1_@11c	249.372	463.635	150.737	2.04468	1.85921
n1049_Imp-1_@11d	326.794	53.9068	108.64	0.142159	0.164957
n1049_Imp-1_@4a	1788.47	455.236	274.833	0.249409	0.254539
n1049_Imp-1_@4b	2154.57	434.227	302.712	0.190772	0.201538
n1049_Imp-1_@4c	1845.72	469.425	311.215	0.259771	0.254332
n1049_Imp-1_@7a	1593.99	143.752	180.567	0.0933983	0.0901839
n1049_Imp-1_@7b	1668.76	159.993	190.708	0.0932508	0.0958752
n1049_Imp-1_@7c	1283.5	101.782	335.496	0.0762768	0.0793005
n1049_Imp-1_@7d	970.042	64.1415	374.593	0.0655014	0.0661224
n1050_Imp-11b_@14a	168.231	25.6585	17.9365	0.132229	0.152519
n1050_Imp-11b_@14b	285.847	44.0596	30.6167	0.135837	0.154137
n1050_Imp-11b_@14c	304.523	44.0121	32.1626	0.145595	0.144528
n1050_Imp-11b_@14d	284.012	73.1796	28.22	0.20099	0.257663
n1050_Imp-11b_@14e	1078.76	377.404	136.582	0.36531	0.34985
n1050_Imp-11b_@14f	394.535	47.7713	41.5455	0.107428	0.121082
n1050_Imp-11b_@16d	425.93	454.671	19.0685	0.212353	1.06748
n1050_Imp-11b_@16e	313.589	163.499	36.6841	0.364653	0.521378
n1050_Imp-11b_@16f	222.855	100.492	33.7289	0.38779	0.45093
n1050_Imp-11b_@16g	441.756	542.273	no data	0.186645	1.22754
n1050_Imp-11b_@18a	717.814	161.819	[ 28]	no data	0.225433
n1050_Imp-11b_@18b	638.596	142.401	[ 27]	no data	0.22299
n1050_Imp-11b_@18c	805.901	217.542	[ 32]	no data	0.269937
n1050_Imp-11b_@18d	641.663	140.783	42.5071	0.0687512	0.219403
n1050_Imp-11b_@18e	734.859	225.041	[ 36]	no data	0.306237
n1050_Imp-11b_@18f	1114.52	478.596	[ 56]	no data	0.429419
n1050_Imp-11b_@18g	682.38	245.528	[ 49]	no data	0.359812

## Sheet: Common Pb summary
2	Common Pb summary
5
	no data set name
Last edited by , using 'unknowns' (vers. 9.03), on 14/01/20, at 10:5.
Sample #	Model	Age	Isotope	206Pb/204Pb	207Pb/204Pb	208Pb/204Pb	206Pb/204Pb	f206%
							measured
n1048_Imp-3_@13a	s	0	204	18.7033	15.6288	38.6305	3324.17	0.56
n1048_Imp-3_@13b	s	0	204	18.7033	15.6288	38.6305	2476.05	0.76
n1048_Imp-3_@13c	s	0	204	18.7033	15.6288	38.6305	4434.16	0.42
n1048_Imp-3_@13d	s	0	204	18.7033	15.6288	38.6305	6415.91	0.29
n1048_Imp-3_@13e	s	0	204	18.7033	15.6288	38.6305	3664.93	0.51
n1048_Imp-3_@4a	s	0	204	18.7033	15.6288	38.6305	719.725	2.6
n1048_Imp-3_@4b	s	0	204	18.7033	15.6288	38.6305	285.679	6.55
n1048_Imp-3_@4c	s	0	204	18.7033	15.6288	38.6305	269.859	6.93
n1048_Imp-3_@4d	s	0	204	18.7033	15.6288	38.6305	677.435	2.76
n1048_Imp-3_@4e	s	0	204	18.7033	15.6288	38.6305	77184.1	0.02
n1048_Imp-3_@4f	s	0	204	18.7033	15.6288	38.6305	3106.25	0.6
n1048_Imp-3_@5a	s	0	204	18.7033	15.6288	38.6305	253685	0.01
n1048_Imp-3_@5b	s	0	204	18.7033	15.6288	38.6305	144203	0.01
n1048_Imp-3_@5c	s	0	204	18.7033	15.6288	38.6305	1421.36	1.32
n1048_Imp-3_@5d	s	0	204	18.7033	15.6288	38.6305	14953.1	0.13
n1048_Imp-3_@5e	s	0	204	18.7033	15.6288	38.6305	115614	0.02
n1048_Imp-3_@5f	s	0	204	18.7033	15.6288	38.6305	197396	0.01
n1048_Imp-3_@5g	s	0	204	18.7033	15.6288	38.6305	>1e6	0
n1048_Imp-3_@5h	x	0	204	n/a	n/a	n/a	>1e6	{0.00}
n1048_Imp-3_@5i	s	0	204	18.7033	15.6288	38.6305	33671.3	0.06
n1049_Imp-1_@11a	s	0	204	18.7033	15.6288	38.6305	8073.89	0.23
n1049_Imp-1_@11b	s	0	204	18.7033	15.6288	38.6305	3157.86	0.59
n1049_Imp-1_@11c	s	0	204	18.7033	15.6288	38.6305	8558.4	0.22
n1049_Imp-1_@11d	s	0	204	18.7033	15.6288	38.6305	31562.2	0.06
n1049_Imp-1_@4a	s	0	204	18.7033	15.6288	38.6305	67085.4	0.03
n1049_Imp-1_@4b	s	0	204	18.7033	15.6288	38.6305	63688.4	0.03
n1049_Imp-1_@4c	s	0	204	18.7033	15.6288	38.6305	131595	0.01
n1049_Imp-1_@7a	s	0	204	18.7033	15.6288	38.6305	14533.6	0.13
n1049_Imp-1_@7b	s	0	204	18.7033	15.6288	38.6305	20861.1	0.09
n1049_Imp-1_@7c	s	0	204	18.7033	15.6288	38.6305	55244.5	0.03
n1049_Imp-1_@7d	s	0	204	18.7033	15.6288	38.6305	337796	0.01
n1050_Imp-11b_@14a	s	0	204	18.7033	15.6288	38.6305	894.525	2.09
n1050_Imp-11b_@14b	s	0	204	18.7033	15.6288	38.6305	1481.5	1.26
n1050_Imp-11b_@14c	s	0	204	18.7033	15.6288	38.6305	5418.81	0.35
n1050_Imp-11b_@14d	s	0	204	18.7033	15.6288	38.6305	508.02	3.68
n1050_Imp-11b_@14e	s	0	204	18.7033	15.6288	38.6305	210.402	8.89
n1050_Imp-11b_@14f	s	0	204	18.7033	15.6288	38.6305	1431.16	1.31
n1050_Imp-11b_@16d	s	0	204	18.7033	15.6288	38.6305	180.938	10.34
n1050_Imp-11b_@16e	s	0	204	18.7033	15.6288	38.6305	1370.08	1.37
n1050_Imp-11b_@16f	s	0	204	18.7033	15.6288	38.6305	6084.31	0.31
n1050_Imp-11b_@16g	s	0	204	18.7033	15.6288	38.6305	199.941	9.35
n1050_Imp-11b_@18a	s	0	204	18.7033	15.6288	38.6305	241.402	7.75
n1050_Imp-11b_@18b	s	0	204	18.7033	15.6288	38.6305	258.32	7.24
n1050_Imp-11b_@18c	s	0	204	18.7033	15.6288	38.6305	201.59	9.28
n1050_Imp-11b_@18d	s	0	204	18.7033	15.6288	38.6305	515.558	3.63
n1050_Imp-11b_@18e	s	0	204	18.7033	15.6288	38.6305	298.123	6.27
n1050_Imp-11b_@18f	s	0	204	18.7033	15.6288	38.6305	285.763	6.55
n1050_Imp-11b_@18g	s	0	204	18.7033	15.6288	38.6305	398.402	4.69

## Sheet: Unknowns
Supplementary Table S6 – Secondary ion mass spectrometry (SIMS) U–Pb data for samples (n6163_)43558 and (n6164_)36981
					Ratios (PbC corrected)											Ratios (PbC UNCORRECTED, for TW concordia diagram)				Ages (PbC corrected)
Sample ID	[U]	[Th]	[Pb]	Th/U	207Pb	±s	206Pb	±s	r	238U	±s	207Pb	±s	Disc. %	Disc. %	238U	±s	207Pb	±s	207Pb	±s	206Pb	±s	207Pb	±s	207Pb-corr***	±s	206Pb	f206% ****	Note
	ppm	ppm	ppm	measured	235U	%	238U	%		206Pb	%	206Pb	%	conv.*	2s limit**	206Pb	%	206Pb	%	235U		238U		206Pb				204Pb
n6163_43558_@1	507.18	297.902	1.45991	0.587369	0.0127329	10.4324	0.00236227	1.46802	0.140717	423.321	1.46802	0.0390927	10.3286	103.828		418.854	1.45718	0.0474994	5.09478	12.8471	1.3327	15.2102	0.223029	-410.566	272.104	15.3497	0.228417	1772.12	1.06
n6163_43558_@2	1191.18	877.656	3.41424	0.736795	no data	no data	0.00222781	1.16581	no data	448.871	1.16581	no data	no data	no data		434.219	1.14599	0.0475294	3.90133	no data	no data	14.3454	0.167057	no data	no data	14.8064	0.173107	572.975	3.26	*****
n6163_43558_@3	443.668	258.852	1.24388	0.583437	no data	no data	0.00225343	1.70153	no data	443.768	1.70153	no data	no data	no data		432.264	1.66736	0.0475334	4.65794	no data	no data	14.5102	0.246623	no data	no data	14.8732	0.251304	721.498	2.59	*****
n6163_43558_@4	451.707	132.049	1.21057	0.292333	0.0134851	12.2731	0.00238016	1.49251	0.121609	420.14	1.49251	0.041091	12.182	105.562		414.985	1.47953	0.0508383	6.48224	13.6011	1.65949	15.3253	0.228464	-281.951	312.226	15.4271	0.237334	1524.56	1.23
n6163_43558_@5	566.01	570.01	1.59983	1.00707	0.00962438	14.0267	0.00212593	2.28128	0.162639	470.382	2.28128	0.0328339	13.8399	101.649	23.7274	462.073	2.24602	0.0470157	4.22047	9.72571	1.35859	13.6901	0.311986	-889.87	406.92	13.9236	0.314455	1058.74	1.77
n6163_43558_@6	1213.59	352.788	3.0495	0.290699	0.013518	5.12017	0.0022235	1.26844	0.247735	449.74	1.26844	0.0440933	4.96056	113.7		447.33	1.26438	0.0483351	3.42018	13.634	0.693654	14.3177	0.181413	-105.48	116.09	14.3581	0.183945	3490.08	0.54
n6163_43558_@7	128.919	133.669	9.28478	1.03684	0.376194	2.68427	0.052271	1.39904	0.5212	19.1311	1.39904	0.0521975	2.29085	11.9907		19.1112	1.39807	0.0530096	2.09969	324.234	7.47802	328.449	4.4816	294.072	52.3187	328.777	4.54792	18043.9	0.1
n6163_43558_@8	44.0209	52.9862	6.51093	1.20366	0.845664	2.72703	0.103758	1.62892	0.597323	9.63783	1.62892	0.059112	2.18708	11.9819		9.62653	1.62747	0.0600224	1.96508	622.267	12.7671	636.394	9.87863	571.225	47.5952	637.839	10.1527	15952.9	0.12
n6163_43558_@9	638.571	252.439	1.63478	0.395319	0.0130524	6.38412	0.00218147	2.06152	0.322914	458.407	2.06152	0.0433949	6.04211	109.814		456.87	2.05566	0.0460514	4.28126	13.1674	0.83554	14.0473	0.28928	-144.902	150.141	14.0993	0.291745	5577.72	0.34
n6163_43558_@10	782.529	436.305	2.14566	0.557558	0.0131014	6.79577	0.00224231	1.31774	0.193906	445.969	1.31774	0.0423762	6.66678	107.194		442.824	1.31191	0.0479709	3.56174	13.2166	0.892741	14.4387	0.190054	-204.124	167.699	14.5108	0.192843	2651.84	0.71
n6163_43558_@11	1585.05	1993.66	5.21528	1.25779	0.0119854	6.48853	0.00232721	1.30027	0.200394	429.699	1.30027	0.0373522	6.35692	102.943	35.1297	424.128	1.28987	0.0477015	2.45277	12.0974	0.780588	14.9847	0.194618	-531.089	170.86	15.1551	0.196642	1442.63	1.3
n6163_43558_@12	429.822	35.7162	35.027	0.0830955	0.584222	1.64576	0.0753871	1.41958	0.86257	13.2649	1.41958	0.0562056	0.832651	1.80814		13.2543	1.41881	0.0568286	0.768931	467.171	6.18129	468.53	6.41841	460.499	18.4617	468.65	6.5147	23399	0.08
n6163_43558_@13	173.33	166.226	66.5308	0.959019	3.71784	1.22414	0.277601	1.12036	0.915224	3.60229	1.12036	0.0971333	0.49326	0.680874		3.60151	1.12024	0.0972942	0.488855	1575.22	9.84264	1579.27	15.712	1569.79	9.24037	>1200		85859.6	0.02
n6163_43558_@14	1804.17	1667.26	5.92018	0.924114	0.0152275	4.29225	0.00246714	2.06176	0.480344	405.328	2.06176	0.0447644	3.76465	123.356		403.265	2.05286	0.0487894	2.19087	15.3452	0.653912	15.8846	0.327107	-68.4576	92.0286	15.9165	0.327241	3674.98	0.51
n6163_43558_@15	813.221	256.703	2.04105	0.315662	0.0120589	8.58452	0.00222299	1.56186	0.18194	449.845	1.56186	0.039343	8.44124	103.75		444.67	1.54867	0.0485036	3.96616	12.1711	1.03913	14.3144	0.223327	-393.909	221.039	14.4408	0.226292	1625.77	1.15
n6164_36981_@1	678.614	269.343	1.74101	0.396901	0.01231	8.41703	0.00221769	2.50908	0.298095	450.919	2.50908	0.0402582	8.03436	104.387		447.004	2.48953	0.0471647	4.79701	12.423	1.03981	14.2803	0.357918	-334.371	207.744	14.3899	0.360343	2153.88	0.87
n6164_36981_@2	341.399	219.142	0.876158	0.641895	0.0114498	15.4155	0.00209253	2.6482	0.171789	477.889	2.6482	0.0396848	15.1863	103.737		470.692	2.61201	0.0516727	5.40047	11.5599	1.77345	13.4753	0.356489	-371.427	400.556	13.5882	0.358141	1241.81	1.51
n6164_36981_@3	505.538	283.242	1.31973	0.560279	0.0111145	10.5721	0.00217705	2.21891	0.209883	459.337	2.21891	0.0370271	10.3366	102.641		454.809	2.19992	0.0448982	4.46989	11.2232	1.18068	14.0189	0.310736	-554.568	280.624	14.1838	0.31388	1897.61	0.99
n6164_36981_@4	943.209	318.809	2.47216	0.338005	0.0130409	10.2023	0.00233498	1.82342	0.178726	428.268	1.82342	0.0405063	10.038	104.842		423.28	1.80632	0.0497668	3.01309	13.1559	1.33443	15.0347	0.273832	-318.582	259.406	15.1457	0.275008	1605.89	1.16
n6164_36981_@5	909.687	533.921	2.51173	0.586928	0.0123058	7.77085	0.00226084	1.7112	0.220208	442.314	1.7112	0.0394767	7.5801	103.899		437.297	1.69609	0.0485065	3.24295	12.4189	0.959629	14.5578	0.248838	-385.082	197.93	14.6841	0.250635	1649.05	1.13
n6164_36981_@6	240.946	101.893	0.645968	0.422885	0.0134305	9.60877	0.00226596	2.06198	0.214593	441.314	2.06198	0.0429873	9.38491	108.791		439.783	2.05591	0.045738	6.41039	13.5464	1.29382	14.5908	0.300526	-168.349	235.129	14.6525	0.305877	5389.45	0.35
n6164_36981_@7	1343.64	457.817	3.43865	0.340729	0.0133753	4.92863	0.00222362	1.28594	0.260911	449.717	1.28594	0.0436257	4.75792	110.989		447.731	1.28248	0.0471234	2.74973	13.491	0.660741	14.3185	0.183924	-131.775	117.814	14.3673	0.185631	4235.04	0.44
n6164_36981_@8	474.39	190.944	1.21144	0.402504	0.0130483	8.36707	0.00218378	1.53821	0.183841	457.922	1.53821	0.0433354	8.22446	109.602		454.449	1.52974	0.0493439	5.49369	13.1633	1.09486	14.0622	0.216074	-148.306	204.95	14.1152	0.221283	2466.23	0.76
n6164_36981_@9	377.763	211.989	0.971907	0.561169	0.0101568	16.5559	0.00218959	2.16332	0.130668	456.707	2.16332	0.0336428	16.4139	101.833		449.946	2.13574	0.0455156	5.46783	10.261	1.69165	14.0996	0.304692	-819.989	478.285	14.3258	0.309041	1263.37	1.48
n6164_36981_@10	1138.02	433.773	2.98056	0.381163	0.0138629	4.34027	0.00224332	1.16055	0.26739	445.769	1.16055	0.0448189	4.18223	122.194		444.179	1.15839	0.0476384	2.89202	13.9794	0.602767	14.4451	0.167457	-65.4889	102.201	14.4726	0.169446	5245.77	0.36
n6164_36981_@11	432.527	321.115	1.18951	0.742415	no data	no data	0.0021551	1.47567	no data	464.015	1.47567	no data	no data	no data		448.928	1.44208	0.0499221	5.86658	no data	no data	13.8777	0.204573	no data	no data	14.2782	0.212671	575.234	3.25	*****
n6164_36981_@12	810.067	495.208	2.20928	0.611318	0.0123502	7.10386	0.00221578	2.09311	0.294643	451.307	2.09311	0.0404244	6.7885	104.523		447.755	2.07907	0.0466835	3.39536	12.4633	0.880348	14.2681	0.298322	-323.78	174.919	14.3745	0.30002	2376.17	0.79
n6164_36981_@13	1461.31	458.308	3.73306	0.313628	0.013793	4.92875	0.00224229	1.38527	0.281059	445.972	1.38527	0.0446133	4.73007	118.953		443.973	1.38115	0.0481597	2.76114	13.9094	0.681116	14.4386	0.199792	-76.7214	115.878	14.4698	0.201228	4171.67	0.45
n6164_36981_@14	348.417	129.243	0.919164	0.370945	0.0110547	15.7996	0.00232639	1.93612	0.122542	429.85	1.93612	0.0344636	15.6806	102.113		423.347	1.9119	0.0465843	5.80587	11.1631	1.75559	14.9795	0.28969	-751.809	449.174	15.2046	0.295093	1236.26	1.51
n6164_36981_@15	1674.4	617.113	4.416	0.368559	0.0128745	4.00523	0.00229859	1.18911	0.29689	435.05	1.18911	0.0406227	3.82464	104.877	29.1888	432.791	1.18576	0.0447499	2.41877	12.9891	0.517063	14.8007	0.175797	-311.23	98.0776	14.9076	0.177841	3602.72	0.52
*Age discordance in conventional concordia space. Positive numbers are reverse discordant.
**Age discordance at closest approach of error ellipse to concordia (2σ level). Left blank if concordant within error.
***These are ages calculated by projecting from an assumed common Pb composition onto Concordia (see Ludwig, 2012). Invalid above threshold of 1200 Ma.
****% of common 206Pb in measured 206Pb, estimated from measured 204Pb, assuming present-day common Pb (Stacey & Kramers, 1975).
*****Some data missing as there has been a slight overcorrection for Pbc for these analyses. This precludes calculation of, say, a 207Pb/206Pb age but the 207Pb-corrected age remains valid.

## Sheet: PlotDat1
Source sheet	Penglai	1478.19	0.0603028	1150	0.0461735	1611.1	0.0461427	1638.16	0.0603028	1675.97	0.0653242	1483.4	0.058836	1680.94	0.032451	1453.64	0.0594861	1632.43	0.0608116	1596.87	0.044617
Plot name	Concordia1	1507.36	0.0653242	1150	0.0461735	1534.36	0.0461466	1637.99	0.0613371	1675.79	0.0668528	1483.26	0.0601494	1680.79	0.0332425	1453.37	0.061788	1632.23	0.0621764	1450.36	0.0446247
Plot Type	1	1350.43	0.058836	1159.03	0.0461726	1464.59	0.0461504	1637.47	0.0623692	1675.24	0.0683781	1482.83	0.0614599	1680.34	0.0340323	1452.55	0.0640788	1631.63	0.0635383	1328.27	0.0446324
1st free col	21	1541.78	0.032451	1168.21	0.0461718	1400.89	0.0461542	1636.61	0.0633969	1674.33	0.0698968	1482.11	0.0627647	1679.59	0.0348188	1451.2	0.0663472	1630.65	0.0648942	1224.96	0.04464
Sigma Level	1	1341.9	0.0594861	1177.53	0.0461709	1342.5	0.0461581	1635.4	0.0644178	1673.06	0.0714055	1481.11	0.064061	1678.54	0.0356	1449.31	0.0685821	1629.26	0.0662414	1136.44	0.0509656
Absolute Errs	FALSE	1449.37	0.0608116	1187	0.0461701	1288.78	0.0461619	1633.85	0.0654298	1671.43	0.0729011	1479.82	0.065346	1677.19	0.0363745	1446.9	0.0707727	1627.49	0.0675767
Symbol Type	1	IsoLine	IsoLine	1196.63	0.0461693	1239.2	0.0461657	1631.97	0.0664307	1669.44	0.0743803	1478.25	0.0666169	1675.55	0.0371405	1443.98	0.0729084	1625.34	0.0688974
Inverse Plot	TRUE			1206.41	0.0461684	1193.28	0.0461696	1629.75	0.0674183	1667.1	0.0758399	1476.41	0.0678709	1673.62	0.0378963	1440.56	0.0749786	1622.8	0.0702006
Color Plot	TRUE			1216.35	0.0461676	1150.65	0.0461734	1627.2	0.0683906	1664.42	0.0772767	1474.29	0.0691054	1671.41	0.0386403	1436.66	0.0769734	1619.88	0.0714835
3D plot	FALSE			1226.46	0.0461668	IsoLine	IsoLine	1624.33	0.0693453	1661.39	0.0786876	1471.91	0.0703176	1668.91	0.0393709	1432.3	0.078883	1616.6	0.0727433
Linear	FALSE			1236.74	0.0461659			1621.15	0.0702804	1658.04	0.0800696	1469.26	0.071505	1666.14	0.0400865	1427.5	0.080698	1612.96	0.0739772
Data Range	G6:J11			1247.2	0.0461651			1617.65	0.0711939	1654.35	0.0814196	1466.35	0.0726649	1663.1	0.0407856	1422.28	0.0824098	1608.96	0.0751826
Filled Symbols	FALSE			1257.83	0.0461643			1613.86	0.0720839	1650.35	0.0827348	1463.2	0.0737949	1659.8	0.0414666	1416.67	0.0840098	1604.61	0.0763568
ConcAge	FALSE			1268.64	0.0461634			1609.77	0.0729483	1646.04	0.0840123	1459.8	0.0748924	1656.24	0.0421281	1410.7	0.0854904	1599.93	0.0774975
ConcSwap	FALSE			1279.64	0.0461626			1605.39	0.0737853	1641.43	0.0852493	1456.16	0.0759552	1652.43	0.0427687	1404.39	0.0868443	1594.92	0.0786019
1st Symbol-row	1			1290.83	0.0461617			1600.74	0.0745931	1636.52	0.0864431	1452.29	0.076981	1648.38	0.0433869	1397.77	0.0880649	1589.6	0.0796679
				1302.22	0.0461609			1595.82	0.07537	1631.34	0.0875912	1448.21	0.0779674	1644.11	0.0439814	1390.89	0.0891462	1583.97	0.080693
				1313.82	0.0461601			1590.65	0.0761143	1625.89	0.0886911	1443.91	0.0789124	1639.61	0.044551	1383.76	0.0900831	1578.06	0.081675
				1325.62	0.0461592			1585.23	0.0768243	1620.18	0.0897404	1439.41	0.0798139	1634.9	0.0450943	1376.43	0.0908709	1571.86	0.0826119
				1337.63	0.0461584			1579.59	0.0774985	1614.23	0.0907368	1434.71	0.08067	1629.98	0.0456103	1368.94	0.0915058	1565.4	0.0835015
				1349.87	0.0461576			1573.72	0.0781354	1608.05	0.0916781	1429.84	0.0814788	1624.88	0.0460977	1361.31	0.0919847	1558.68	0.084342
				1362.33	0.0461567			1567.65	0.0787338	1601.64	0.0925624	1424.79	0.0822385	1619.6	0.0465556	1353.58	0.0923052	1551.73	0.0851315
				1375.02	0.0461559			1561.38	0.0792922	1595.04	0.0933877	1419.58	0.0829476	1614.15	0.046983	1345.8	0.0924659	1544.56	0.0858684
				1387.95	0.0461551			1554.93	0.0798096	1588.24	0.0941522	1414.22	0.0836044	1608.54	0.0473789	1338.01	0.0924659	1537.18	0.086551
				1401.13	0.0461542			1548.32	0.0802846	1581.27	0.0948543	1408.72	0.0842076	1602.78	0.0477424	1330.23	0.0923052	1529.62	0.0871778
				1414.56	0.0461534			1541.55	0.0807164	1574.14	0.0954924	1403.1	0.0847559	1596.9	0.0480728	1322.5	0.0919847	1521.88	0.0877476
				1428.25	0.0461525			1534.65	0.081104	1566.87	0.0960652	1397.36	0.085248	1590.89	0.0483694	1314.87	0.0915058	1513.98	0.088259
				1442.2	0.0461517			1527.63	0.0814465	1559.46	0.0965714	1391.52	0.0856829	1584.78	0.0486316	1307.38	0.0908709	1505.94	0.088711
				1456.44	0.0461509			1520.49	0.0817432	1551.94	0.0970099	1385.6	0.0860597	1578.58	0.0488586	1300.05	0.0900831	1497.78	0.0891025
				1470.95	0.04615			1513.27	0.0819935	1544.33	0.0973798	1379.59	0.0863775	1572.29	0.0490502	1292.92	0.0891462	1489.51	0.0894328
				1485.76	0.0461492			1505.97	0.0821969	1536.64	0.0976803	1373.52	0.0866357	1565.94	0.0492058	1286.04	0.0880649	1481.16	0.0897011
				1500.87	0.0461484			1498.61	0.0823528	1528.88	0.0979107	1367.41	0.0868336	1559.54	0.0493251	1279.42	0.0868443	1472.74	0.0899068
				1516.29	0.0461475			1491.21	0.0824609	1521.08	0.0980705	1361.25	0.086971	1553.1	0.0494079	1273.11	0.0854904	1464.26	0.0900495
				1532.03	0.0461467			1483.77	0.0825211	1513.24	0.0981594	1355.07	0.0870473	1546.63	0.0494539	1267.14	0.0840098	1455.76	0.0901289
				1548.1	0.0461459			1476.33	0.0825331	1505.4	0.0981772	1348.89	0.0870626	1540.16	0.0494631	1261.53	0.0824098	1447.24	0.0901448
				1564.51	0.046145			1468.89	0.082497	1497.55	0.0981238	1342.7	0.0870168	1533.68	0.0494355	1256.31	0.080698	1438.73	0.0900971
				1581.27	0.0461442			1461.47	0.0824128	1489.73	0.0979994	1336.53	0.0869099	1527.23	0.0493711	1251.51	0.078883	1430.24	0.089986
				1598.39	0.0461433			1454.09	0.0822808	1481.95	0.0978043	1330.4	0.0867422	1520.81	0.04927	1247.15	0.0769734	1421.79	0.0898118
				1615.89	0.0461425			1446.75	0.0821011	1474.22	0.0975388	1324.3	0.0865141	1514.43	0.0491325	1243.25	0.0749786	1413.4	0.0895747
				1633.78	0.0461417			1439.49	0.0818742	1466.57	0.0972035	1318.26	0.086226	1508.11	0.0489589	1239.83	0.0729084	1405.09	0.0892754
				1652.06	0.0461408			1432.31	0.0816006	1459	0.0967992	1312.3	0.0858786	1501.86	0.0487495	1236.91	0.0707727	1396.87	0.0889144
				1670.76	0.04614			1425.23	0.0812809	1451.54	0.0963267	1306.41	0.0854727	1495.7	0.0485048	1234.5	0.0685821	1388.77	0.0884925
				1689.89	0.0461392			1418.26	0.0809158	1444.19	0.095787	1300.62	0.085009	1489.64	0.0482254	1232.61	0.0663472	1380.8	0.0880107
				1709.47	0.0461383			1411.43	0.080506	1436.99	0.0951814	1294.94	0.0844887	1483.7	0.0479118	1231.26	0.0640788	1372.97	0.0874699
				1729.5	0.0461375			1404.74	0.0800524	1429.94	0.0945111	1289.38	0.0839128	1477.88	0.0475647	1230.44	0.061788	1365.32	0.0868715
				1750	0.0461367			1398.21	0.0795561	1423.05	0.0937777	1283.95	0.0832826	1472.19	0.0471849	1230.17	0.0594861	1357.84	0.0862166
				1750	0.0461367			1391.85	0.0790181	1416.35	0.0929825	1278.66	0.0825995	1466.66	0.0467732	1230.44	0.0571841	1350.57	0.0855067
				IsoLine	IsoLine			1385.67	0.0784395	1409.84	0.0921275	1273.53	0.0818649	1461.29	0.0463304	1231.26	0.0548934	1343.5	0.0847432
								1379.7	0.0778217	1403.55	0.0912145	1268.57	0.0810804	1456.1	0.0458576	1232.61	0.052625	1336.67	0.083928
								1373.94	0.0771659	1397.48	0.0902453	1263.78	0.0802477	1451.09	0.0453558	1234.5	0.0503901	1330.08	0.0830627
								1368.41	0.0764736	1391.65	0.0892222	1259.18	0.0793687	1446.27	0.044826	1236.91	0.0481995	1323.75	0.0821492
								1363.12	0.0757463	1386.07	0.0881474	1254.78	0.0784452	1441.67	0.0442694	1239.83	0.0460638	1317.69	0.0811895
								1358.07	0.0749855	1380.75	0.0870231	1250.59	0.0774792	1437.28	0.0436872	1243.25	0.0439936	1311.92	0.0801857
								1353.29	0.074193	1375.71	0.0858518	1246.61	0.0764729	1433.12	0.0430807	1247.15	0.0419988	1306.44	0.0791399
								1348.77	0.0733703	1370.95	0.084636	1242.86	0.0754283	1429.19	0.0424511	1251.51	0.0400892	1301.28	0.0780544
								1344.54	0.0725194	1366.48	0.0833784	1239.34	0.0743478	1425.5	0.0417999	1256.31	0.0382741	1296.43	0.0769315
								1340.59	0.071642	1362.33	0.0820818	1236.06	0.0732338	1422.07	0.0411285	1261.53	0.0365624	1291.92	0.0757738
								1336.94	0.07074	1358.48	0.0807488	1233.03	0.0720885	1418.9	0.0404382	1267.14	0.0349624	1287.74	0.0745836
								1333.6	0.0698154	1354.96	0.0793824	1230.25	0.0709145	1415.99	0.0397307	1273.11	0.0334818	1283.92	0.0733636
								1330.57	0.0688703	1351.77	0.0779856	1227.73	0.0697144	1413.36	0.0390074	1279.42	0.0321279	1280.45	0.0721165
								1327.87	0.0679065	1348.91	0.0765613	1225.48	0.0684907	1411	0.0382698	1286.04	0.0309073	1277.35	0.0708448
								1325.48	0.0669263	1346.4	0.0751128	1223.5	0.0672461	1408.93	0.0375197	1292.92	0.029826	1274.63	0.0695514
								1323.43	0.0659318	1344.24	0.073643	1221.8	0.0659833	1407.14	0.0367586	1300.05	0.0288891	1272.28	0.0682391
								1321.71	0.064925	1342.43	0.0721552	1220.37	0.0647051	1405.65	0.0359882	1307.38	0.0281013	1270.31	0.0669107
								1320.34	0.0639083	1340.98	0.0706526	1219.22	0.0634141	1404.45	0.0352101	1314.87	0.0274664	1268.74	0.0655691
								1319.3	0.0628837	1339.89	0.0691385	1218.36	0.0621132	1403.55	0.0344261	1322.5	0.0269875	1267.55	0.0642172
								1318.61	0.0618536	1339.16	0.0676161	1217.79	0.0608051	1402.95	0.0336377	1330.23	0.0266669	1266.76	0.0628579
								1318.26	0.0608201	1338.79	0.0660887	1217.5	0.0594929	1402.65	0.0328468	1338.01	0.0265063	1266.36	0.0614942
								1318.26	0.0597855	1338.79	0.0645597	1217.5	0.0581792	1402.65	0.0320551	1345.8	0.0265063	1266.36	0.060129
								1318.61	0.058752	1339.16	0.0630323	1217.79	0.0568669	1402.95	0.0312642	1353.58	0.0266669	1266.76	0.0587653
								1319.3	0.0577218	1339.89	0.0615099	1218.36	0.0555589	1403.55	0.0304758	1361.31	0.0269875	1267.55	0.057406
								1320.34	0.0566973	1340.98	0.0599958	1219.22	0.054258	1404.45	0.0296918	1368.94	0.0274664	1268.74	0.0560541
								1321.71	0.0556805	1342.43	0.0584932	1220.37	0.052967	1405.65	0.0289137	1376.43	0.0281013	1270.31	0.0547125
								1323.43	0.0546738	1344.24	0.0570054	1221.8	0.0516887	1407.14	0.0281433	1383.76	0.0288891	1272.28	0.0533841
								1325.48	0.0536793	1346.4	0.0555356	1223.5	0.0504259	1408.93	0.0273822	1390.89	0.029826	1274.63	0.0520717
								1327.87	0.0526991	1348.91	0.0540871	1225.48	0.0491813	1411	0.0266321	1397.77	0.0309073	1277.35	0.0507784
								1330.57	0.0517353	1351.77	0.0526628	1227.73	0.0479576	1413.36	0.0258946	1404.39	0.0321279	1280.45	0.0495067
								1333.6	0.0507902	1354.96	0.051266	1230.25	0.0467575	1415.99	0.0251712	1410.7	0.0334818	1283.92	0.0482595
								1336.94	0.0498656	1358.48	0.0498996	1233.03	0.0455835	1418.9	0.0244637	1416.67	0.0349624	1287.74	0.0470396
								1340.59	0.0489636	1362.33	0.0485666	1236.06	0.0444383	1422.07	0.0237735	1422.28	0.0365624	1291.92	0.0458494
								1344.54	0.0480862	1366.48	0.04727	1239.34	0.0433242	1425.5	0.023102	1427.5	0.0382741	1296.43	0.0446916
								1348.77	0.0472353	1370.95	0.0460124	1242.86	0.0422437	1429.19	0.0224508	1432.3	0.0400892	1301.28	0.0435688
								1353.29	0.0464126	1375.71	0.0447966	1246.61	0.0411992	1433.12	0.0218213	1436.66	0.0419988	1306.44	0.0424833
								1358.07	0.04562	1380.75	0.0436253	1250.59	0.0401928	1437.28	0.0212147	1440.56	0.0439936	1311.92	0.0414375
								1363.12	0.0448593	1386.07	0.042501	1254.78	0.0392268	1441.67	0.0206325	1443.98	0.0460638	1317.69	0.0404337
								1368.41	0.044132	1391.65	0.0414262	1259.18	0.0383033	1446.27	0.0200759	1446.9	0.0481995	1323.75	0.039474
								1373.94	0.0434397	1397.48	0.0404031	1263.78	0.0374243	1451.09	0.0195461	1449.31	0.0503901	1330.08	0.0385605
								1379.7	0.0427839	1403.55	0.0394339	1268.57	0.0365916	1456.1	0.0190443	1451.2	0.052625	1336.67	0.0376952
								1385.67	0.042166	1409.84	0.0385209	1273.53	0.0358072	1461.29	0.0185715	1452.55	0.0548934	1343.5	0.0368799
								1391.85	0.0415875	1416.35	0.0376659	1278.66	0.0350726	1466.66	0.0181287	1453.37	0.0571841	1350.57	0.0361165
								1398.21	0.0410495	1423.05	0.0368707	1283.95	0.0343894	1472.19	0.017717	1453.64	0.0594861	1357.84	0.0354066
								1404.74	0.0405531	1429.94	0.0361373	1289.38	0.0337592	1477.88	0.0173372			1365.32	0.0347517
								1411.43	0.0400996	1436.99	0.035467	1294.94	0.0331833	1483.7	0.0169901			1372.97	0.0341532
								1418.26	0.0396898	1444.19	0.0348614	1300.62	0.032663	1489.64	0.0166765			1380.8	0.0336125
								1425.23	0.0393247	1451.54	0.0343217	1306.41	0.0321994	1495.7	0.0163971			1388.77	0.0331307
								1432.31	0.0390049	1459	0.0338492	1312.3	0.0317934	1501.86	0.0161524			1396.87	0.0327088
								1439.49	0.0387314	1466.57	0.0334449	1318.26	0.031446	1508.11	0.015943			1405.09	0.0323478
								1446.75	0.0385045	1474.22	0.0331096	1324.3	0.0311579	1514.43	0.0157694			1413.4	0.0320484
								1454.09	0.0383248	1481.95	0.0328441	1330.4	0.0309298	1520.81	0.0156319			1421.79	0.0318114
								1461.47	0.0381928	1489.73	0.032649	1336.53	0.0307621	1527.23	0.0155309			1430.24	0.0316371
								1468.89	0.0381086	1497.55	0.0325246	1342.7	0.0306553	1533.68	0.0154665			1438.73	0.031526
								1476.33	0.0380725	1505.4	0.0324712	1348.89	0.0306094	1540.16	0.0154388			1447.24	0.0314784
								1483.77	0.0380845	1513.24	0.032489	1355.07	0.0306247	1546.63	0.015448			1455.76	0.0314943
								1491.21	0.0381447	1521.08	0.0325779	1361.25	0.0307011	1553.1	0.0154941			1464.26	0.0315737
								1498.61	0.0382528	1528.88	0.0327377	1367.41	0.0308384	1559.54	0.0155768			1472.74	0.0317164
								1505.97	0.0384087	1536.64	0.0329681	1373.52	0.0310364	1565.94	0.0156961			1481.16	0.0319221
								1513.27	0.038612	1544.33	0.0332686	1379.59	0.0312945	1572.29	0.0158517			1489.51	0.0321904
								1520.49	0.0388623	1551.94	0.0336385	1385.6	0.0316123	1578.58	0.0160433			1497.78	0.0325206
								1527.63	0.0391591	1559.46	0.034077	1391.52	0.0319891	1584.78	0.0162704			1505.94	0.0329122
								1534.65	0.0395016	1566.87	0.0345832	1397.36	0.032424	1590.89	0.0165325			1513.98	0.0333641
								1541.55	0.0398892	1574.14	0.035156	1403.1	0.0329161	1596.9	0.0168291			1521.88	0.0338756
								1548.32	0.040321	1581.27	0.0357941	1408.72	0.0334644	1602.78	0.0171595			1529.62	0.0344453
								1554.93	0.040796	1588.24	0.0364962	1414.22	0.0340676	1608.54	0.0175231			1537.18	0.0350722
								1561.38	0.0413133	1595.04	0.0372607	1419.58	0.0347245	1614.15	0.0179189			1544.56	0.0357548
								1567.65	0.0418718	1601.64	0.038086	1424.79	0.0354335	1619.6	0.0183463			1551.73	0.0364916
								1573.72	0.0424701	1608.05	0.0389703	1429.84	0.0361933	1624.88	0.0188042			1558.68	0.0372812
								1579.59	0.0431071	1614.23	0.0399116	1434.71	0.0370021	1629.98	0.0192917			1565.4	0.0381217
								1585.23	0.0437813	1620.18	0.040908	1439.41	0.0378581	1634.9	0.0198076			1571.86	0.0390113
								1590.65	0.0444913	1625.89	0.0419573	1443.91	0.0387597	1639.61	0.020351			1578.06	0.0399482
								1595.82	0.0452356	1631.34	0.0430572	1448.21	0.0397047	1644.11	0.0209205			1583.97	0.0409302
								1600.74	0.0460125	1636.52	0.0442053	1452.29	0.0406911	1648.38	0.021515			1589.6	0.0419553
								1605.39	0.0468203	1641.43	0.0453991	1456.16	0.0417168	1652.43	0.0221332			1594.92	0.0430212
								1609.77	0.0476573	1646.04	0.0466361	1459.8	0.0427796	1656.24	0.0227738			1599.93	0.0441257
								1613.86	0.0485217	1650.35	0.0479136	1463.2	0.0438772	1659.8	0.0234353			1604.61	0.0452663
								1617.65	0.0494117	1654.35	0.0492288	1466.35	0.0450072	1663.1	0.0241163			1608.96	0.0464406
								1621.15	0.0503252	1658.04	0.0505788	1469.26	0.0461671	1666.14	0.0248154			1612.96	0.047646
								1624.33	0.0512603	1661.39	0.0519608	1471.91	0.0473544	1668.91	0.025531			1616.6	0.0488799
								1627.2	0.052215	1664.42	0.0533717	1474.29	0.0485667	1671.41	0.0262616			1619.88	0.0501396
								1629.75	0.0531872	1667.1	0.0548085	1476.41	0.0498011	1673.62	0.0270057			1622.8	0.0514225
								1631.97	0.0541749	1669.44	0.0562681	1478.25	0.0510552	1675.55	0.0277615			1625.34	0.0527257
								1633.85	0.0551758	1671.43	0.0577473	1479.82	0.0523261	1677.19	0.0285274			1627.49	0.0540464
								1635.4	0.0561878	1673.06	0.0592429	1481.11	0.0536111	1678.54	0.0293019			1629.26	0.0553818
								1636.61	0.0572087	1674.33	0.0607516	1482.11	0.0549074	1679.59	0.0300832			1630.65	0.0567289
								1637.47	0.0582363	1675.24	0.0622703	1482.83	0.0562122	1680.34	0.0308696			1631.63	0.0580849
								1637.99	0.0592684	1675.79	0.0637956	1483.26	0.0575227	1680.79	0.0316594			1632.23	0.0594468
								1638.16	0.0603028	1675.97	0.0653242	1483.4	0.058836	1680.94	0.032451			1632.43	0.0608116

## Sheet: Penglai
Supplementary Table S6 – Secondary ion mass spectrometry (SIMS) U–Pb data for secondary reference material Penglai
				Ratios (PbC corrected)		Ratios (PbC UNCORRECTED, for TW concordia diagram)				Ages (PbC corrected)
Sample ID	[U]	[Th]	Th/U	206Pb	±s	238U	±s	207Pb	±s	206Pb	±s	207Pb-corr*	±s	206Pb	f206% **
	ppm	ppm	measured	238U	%	206Pb	%	206Pb	%	238U				204Pb
Peng_mt1931_@1	112.341	99.2947	0.883869	0.000620786	4.80553	1478.19	4.42129	0.0603028	15.0616	4.0006	0.192193	4.28129	0.196026	227.094	8.24
Peng_mt1931_@2	52.9386	39.4395	0.745005	0.000566738	5.32705	1507.36	4.5699	0.0653242	20.5477	3.65239	0.194513	4.17128	0.20439	128.348	14.57
Peng_mt1931_@3	89.364	74.2526	0.830901	0.000679421	4.37046	1350.43	4.02267	0.058836	19.601	4.37834	0.191292	4.69508	0.201505	226.743	8.25
Peng_mt1931_@4	86.8251	68.151	0.784923	0.000553313	4.29466	1541.78	3.68762	0.032451	21.4188	3.5659	0.153103	4.25219	0.161289	127.307	14.69
Peng_mt1931_@5	50.3355	37.125	0.737551	0.000542713	4.60933	1341.9	3.4017	0.0594861	22.6637	3.49761	0.161174	4.72096	0.180567	68.8304	27.17
Peng_mt1931_@6	64.1327	51.0628	0.796205	0.00065738	5.40949	1449.37	5.15986	0.0608116	19.7077	4.23635	0.229094	4.36354	0.23523	396.148	4.72
*These are ages calculated by projecting from an assumed common Pb composition onto Concordia (see Ludwig, 2012).
**% of common 206Pb in measured 206Pb, estimated from measured 204Pb, assuming present-day common Pb (Stacey & Kramers, 1975).
